# Supplementary material for: Approaching Inflammation Paradoxes—Proinflammatory Cytokine Blockages Induce Inflammatory Regulators
Source: Front Immunol. 2020 Oct 19;11:554301. doi: 10.3389/fimmu.2020.554301 (PMC7604447; doi:10.3389/fimmu.2020.554301)
Supplement: Supplementary Table S3 — The IGs and ROS regulators gene-lists used in this study. [file Table_3.xlsx]

## Sheet: Sheet1
1376 Innatome gene	165 ROS regulators
1700001F09Rik	Aatf
1700029P11Rik	Ace2
1700049E17Rik1	Acod1
2610005L07Rik	Acp5
2610024D14Rik	Agt
2610042L04Rik	Agtr1
4632415L05Rik	Akr1c3
4921518K17Rik	Alox12
4932431P20Rik	Apoa4
4933426K07Rik	Arf4
A630001G21Rik	Atg5
A930011G23Rik	Atp5if1
Abca1	Atp7a
Abce1	Bcl2
Abcg1	Bco2
Abcg5	Bcr
Abcg8	Becn1
Abl1	Birc2
Abtb2	Bmp7
Acly	Bnip3
Acsl1	Brca1
Acta2	Bst1
Actb	Ccn1
Actg2	Ccn2
Actl6a	Ccs
Acvr2a	Cd177
Adam11	Cd36
Adam17	Cdkn1a
Adam1a	Coq7
Adam8	Cps1
Adam9	Crp
Adamts1	Cryab
Adcy2	Cyb5r4
Adcy3	Cyba
Adipor1	Cybb
Adipor2	Cyp1b1
Adm	Ddit4
Adssl1	Dhfr
Aebp1	Dhfrp1
Aebp2	Drd5
Aes	Duox1
Aff1	Duox2
Agfg2	Duoxa1
Zfp934	Duoxa2
Aim2	Edn1
Akap10	Egfr
Akr1b3	Eif6
Akr1b10	Ephx2
Akt1	F2
Alcam	F2rl1
Aldh1l1	Fancc
Alox12	Fbln5
Amotl2	Foxm1
Ampd3	Foxo1
Angel2	Fpr2
Ankrd33b	G6pd
Ap2a2	Gadd45a
Ap3m2	Gch1
Apaf1	Gls2
Apbb2	Gnai2
Apcs	Gnai3
Apex1	Grb2
Apoa1	Gstp1
Apob	Hdac6
Apobec1	Hif1a
Apobr	Hk2
Apod	Ifi6
Apoe	Il19
Arc	Immp2l
Areg	Itgam
Arhgap25	Itgb2
Arhgap30	Lep
Arhgdia	Lrrk2
Arhgef1	Mapk14
Arid3a	Mapt
Arid5a	Mir21
Arih1	Mir27b
Arih2	Mmp3
Arl5b	Mpo
Armc10	Mpv17
Armc7	Mt-nd2
Arpc2	Mt3
Arrb1	Ncf1
Arrdc3	Ncf1b
Asns	Ncf1c
Asph	Ncf2
Atf3	Ncf4
Atf4	Ndufa13
Atg4c	Ndufaf2
Atp1b3	Ndufs1
Atp2a2	Ndufs3
Atpif1	Ndufs4
Atp6v0b	Nfe2l2
Atrip	Nnt
Aurka	Nos2
Axin2	Nos3
Axl	Nox1
Azgp1	Nox3
B230216N24Rik	Nox4
B2m	Nox5
Bach1	Noxa1
Bach2	Noxo1
Bad	Nqo1
Bak1	Nqo2
Batf	Nrros
Batf2	P2rx7
Baz1a	Park7
Bbs9	Parl
Bbx	Pax2
Bcar1	Pdgfb
Bcl10	Pdgfrb
Bcl2l11	Pdk3
Bcl3	Pdk4
Bcl6	Pid1
Bhmt	Pink1
Bhmt2	Pla2r1
Bid	Plin5
Bin1	Pmaip1
Birc2	Pon3
Birc3	Prcp
Birc6	Prdx1
Blnk	Prdx2
Bmp10	Prex1
Bmp2	Prg3
Bora	Prkcd
Brd2	Prkn
Brf1	Rac1
Bst2	Rac2
Btf3	Rfk
Btg1	Rgn
Btg2	Ripk1
Btrc	Ripk3
4931414P19Rik	Rnf41
1700017B05Rik	Romo1
AI467606	Selenos
1810013L24Rik	Sesn1
4921524J17Rik	Sesn2
1700018B08Rik	Sftpd
8030462N17Rik	Sh3pxd2a
C1ra	Sh3pxd2b
C2	Sirt2
4930402H24Rik	Sirt3
C3	Sirt5
C3ar1	Sod1
1700102P08Rik	Sod2
C4b	Sod3
C4bp	Stk17a
C530008M17Rik	Syk
C5ar1	Szt2
4833420G17Rik	Tfap2a
9930012K11Rik	Tgfb1
Caml	Tgfbr2
Camp	Thbs1
Capn2	Tigar
Card6	Tlr2
Casp1	Tlr6
Casp3	Tnf
Casp4	Tp53
Casp8	Tspo
Casp9	Tusc2
Cbfa2t2	Tyrobp
Cbfb	Vav1
Cbl	Vdac1
Cblb	Xdh
Cbx3	Zc3h12a
Cbx8
Ccdc117
Ccdc39
Ccdc71l
Cck
Ccl1
Ccl11
Ccl19
Ccl2
Ccl12
Ccl20
Ccl22
Ccl3
Ccl4
Ccl5
Ccl7
Ccl8
Ccl9
Ccnd1
Ccng2
Ccnl1
Ccny
Ccr1
Ccr2
Ccrl2
Cd14
Cd163
Cd180
Cd247
Cd274
Cd28
Cd36
Cd3e
Cd40
Cd40lg
Cd44
Cd47
Cd48
Cd5
Cd68
Cd69
Cd72
Cd74
Cd83
Cd8a
Cd8b1
Cd93
Cdc37l1
Cdc42
Cdc42ep2
Cdc42ep4
Cdh1
Cdh11
Cdh5
Cdh9
Cdk1
Cdk12
Cdk5r1
Cdk6
Cdkl1
Cdkn1a
Cdkn1b
Cebpa
Cebpb
Cebpd
Cenpa
Cep290
Cfb
Cfd
Cfl2
Cflar
Ch25h
Chac1
Chad
Chd8
Chka
Chst1
Chuk
Cisd2
Cish
Cited2
Ckb
Cklf
Clcf1
Clcn6
Cldn5
Clec4a3
Clec4e
Clic4
Clk1
Clk2
Cmpk2
Cmtm2b
Cmtm6
Cnr2
Cnrip1
Col16a1
Copb2
Copz2
Coq10b
Coq9
Cpa5
Cpd
Cpeb1
Cpeb4
Cpxm1
Cr1l
Creb1
Creb5
Creg1
Crk
Crym
Csf1
Csf1r
Csf2
Csf2rb
Csf3
Csnk1d
Csnk2a1
Csrnp1
Csrp3
Ctgf
Ctla4
Ctnna2
Ctnnb1
Ctr9
Cwf19l2
Cxcl10
Cxcl11
Cxcl13
Cxcl16
Cxcl1
Cxcl2
Cxcl3
Cxcl5
Cxcl9
Cxcr4
5430427O19Rik
Cyc1
Cyp7a1
Cyr61
Dars
Daxx
Dbf4
Dbndd1
Dbp
Dcaf7
Dcbld2
Dclre1a
Dcpp1
Dctn1
Dctn2
Dctn3
Ddah2
Ddhd2
Ddr2
Ddx1
Ddx17
Ddx3x
Ddx5
Ddx58
Dedd2
Dennd5a
Dhx58
Diablo
Dlst
Dlx3
Dlx6
Dmbt1
Dmgdh
Dmpk
Dna2
Dnajb1
Dnajb2
Dnajb4
Dnajc2
Dnmt1
Dock8
Dok1
Dok3
Dram2
Drap1
Dsg1a
Dsg1c
Dtl
Dusp1
Dusp16
Dusp2
Dusp4
Dusp6
Dut
Dync1h1
Dyrk2
Ebi3
Ecsit
Edar
Edn1
Ednrb
Efhd1
Efnb2
Egr1
Egr2
Egr3
Ehd1
Ehhadh
Eid1
Eif2ak2
Eif2b1
Eif2s1
Eif2s2
Eif3a
Eif3e
Eif4e
Elavl1
Elf1
Elf2
Elf5
Elk4
Ell2
Elovl3
Ikbkap
Emc3
Enc1
Eno1
Enoph1
Epas1
Eprs
Eps15
Epsti1
Ereg
Errfi1
Esyt1
Etf1
Ethe1
Ets2
Etv3
Evi2a
Ewsr1
Exoc3l4
Exosc9
Ezh1
Ezr
F3
Fabp4
Fabp7
Fadd
Fam133b
Fam20a
Fam43a
Fam84b
Fas
Fbxo30
Fbxw11
Fcer1g
Fcgr1
Fem1b
Fgb
Fgf11
Fgf2
Fgfr1op2
Fgg
Fkbp1b
Fli1
Flot2
Flrt3
Fnbp1l
Fos
Fosb
Fosl1
Fosl2
Foxg1
Foxp1
Frmd6
Fst
Fth1
Fubp1
Furin
Fut4
Fyb
Fyn
G6pdx
Gab2
Gabpb1
Gadd45a
Gadd45b
Gas2
Gas5
Gatad2a
Gbp2
Gbp4
Gbp5
Gbp7
Gbx2
Gca
Gch1
Gde1
Gdf15
Gem
Gimap4
Gins3
Gja1
Glb1
Glipr1
Gmcl1
Gmpr
Gmpr2
Gnai3
Gnb1
Gorab
Gpr132
Gpr137c
Gpr84
Gpr85
Gpx1
Gpx3
Grap2
Grina
Grn
Grwd1
Gspt1
Gstm1
Gstz1
Gtf2b
Gtf2f1
Gtf3c2
Gys2
H1f0
H1foo
H2-M2
H2-T24
H3f3a
H3f3b
Hao1
Hax1
Hbegf
Niacr1
Hck
Hdac2
Hdac3
Hdac5
Heatr5a
Herc4
Herc6
Herpud1
Hgf
Hhex
Hif1a
Hilpda
Hist1h2ab
Hist1h2ac
Hist2h2aa1
Hist2h2ac
Hivep3
H2-Q6
H2-DMa
Hmga2
Hmgcs1
Hmmr
Hmox1
Hnrnpd
Hnrnpu
Homer2
Hopx
Hpca
Hs3st2
Hsd17b10
Hspa1b
Hspa5
Hspa8
Htr1a
Htr1b
Hyal1
Icam1
Icam2
Icam4
Icam5
Icosl
Id1
Id2
Id3
Idh2
Ido1
Ier2
Ier3
Ier5
Ifi204
Ifi30
Ifi35
Ifih1
Ifit1
Ifit2
Ifit3
Ifitm1
Ifitm2
Ifitm3
Ifitm7
Ifnar1
Ifnar2
Ifnb1
Ifng
Ifngr1
Ifngr2
Ifrd1
Ifrd2
Igdcc3
Igf2r
Igfbp4
Igtp
Ikbkb
Ikbke
Ikbkg
Il10
Il10ra
Il10rb
Il12a
Il12b
Il15
Il15ra
Il18
Il1a
Il1b
Il1r1
Il1rl1
Il1rn
Il2
Il23a
Il2ra
Il2rb
Il2rg
Il3ra
Il4i1
Il6
Il7r
Ilk
Inhba
Inpp5d
Insig2
Ints7
Iqgap1
Irak1
Irak2
Irak3
Irak4
Irf1
Irf2
Irf2bp2
Irf3
Irf4
Irf5
Irf7
Irf9
Irgm2
Irgm1
Irgq
Irs1
Irs2
Isg15
Isg20
Itch
Itga2
Itga4
Itga5
Itga6
Itgae
Itgam
Itgax
Itgb1
Itgb2
Itgb3
Itk
Itpkb
Itpr1
Jag1
Jak1
Jak3
Jakmip2
Jdp2
Jmjd6
Jmy
Jun
Junb
Jund
Kbtbd11
Kcnab1
Kdelc2
Kdelr1
Kdm6b
Khsrp
D5Ertd579e
C77080
Kif17
Klf10
Klf16
Klf6
Klf7
Klf9
Klhl24
Klhl7
Kpna3
Krr1
Krt14
Lamc3
Lap3
Lcor
Lcorl
Lct
Ldlr
Ldlrap1
Lfng
Lgals3
Lgals3bp
Lhfpl2
Lhx1
Lig3
Lilrb4
Lims1
Lipa
Lipn
Litaf
Lman1
Lmcd1
Lmo2
Lmo4
Psmb6
Lpar1
Lpar6
Lrp1
Lrp2bp
Lrp4
Lrr1
Lrrc18
Lsm3
Ltb
Ltbp1
Ltbp2
Oraov1
Ly6e
Ly96
Lyl1
Lyn
Mad2l1
Maf
Mafb
Maff
Mafk
Mageb5
Malt1
Man2b1
Map1lc3b
Map2k1
Map2k3
Map2k4
Map2k6
Map2k7
Map3k1
Map3k14
Map3k2
Map3k3
Map3k7
Map3k8
Map4k4
Mapk1
Mapk14
Mapk3
Mapk8
Mapk8ip1
Mapk9
Marcks
Marcksl1
Mat2a
Maz
Mbd2
Mbtd1
Mcl1
Mcm2
Mcm3
Mcm5
Mcm6
Mcm7
Mcmbp
Mdm2
Mdp1
Med27
Med31
Mertk
Metrnl
Mex3c
Mfge8
Mfsd11
MID1
Mir17hg
Mki67
Mknk1
Mknk2
Mlh1
Mmd
Mmp13
Mmp14
Mmp15
Mmp7
Mmp9
Mnt
Mos
Mospd2
Mpo
Mrpl52
Mrps34
Msc
Msr1
Mst1
Mt1
Mta2
Mtdh
Mtf1
Mtmr14
Mtss1
Mvp
Mx2
Mx1
Mxd1
Myc
Mycn
Myd88
Myf5
Myo1c
Myom2
Myt1
Naa10
Nat6
Nab2
Nagk
Naip1
Nampt
Napg
Ncaph
Ncaph2
Nck1
Nck2
Ncoa3
Ncoa5
Ndel1
Ndst2
Ndufa12
Neat1
Nedd9
Neil3
Net1
Neurl3
Nfat5
Nfe2
Nfe2l2
Nfil3
Nfkb1
Nfkb2
Nfkbia
Nfkbib
Nfkbid
Nfkbie
Nfkbiz
Nfs1
Ngf
Nhlrc1
Nisch
Nkx2-2
Nlrp3
Nlrp5
Nme4
Nmi
Nono
Nos2
Notch2
Npr3
Nptxr
Npy2r
Nr1h2
Nr1h3
Nr4a1
Nr4a3
Nt5c3
Ntrk3
Nupr1
Oas1a
Oas1b
Oas1g
Oas2
Oas3
Oasl1
Oasl2
Odc1
Olfm4
Olfr74
Olr1
Orai2
Osgin2
Osm
Ostc
Otud1
P2ry2
Pabpc1
Pak1
Papola
Pard6g
Parp1
Parp14
Parva
Parvb
Pbx3
Pcdh7
Pcdhb15
Pcdhb7
Pcf11
Pck2
Pcmt1
Pcp4
Pdcd1
Pde4b
Pdgfa
Pdgfb
Pdgfrl
Pdpk1
Pdpn
Pdxk
Peli1
Peli2
Peli3
Per1
Pfkfb3
Pglyrp1
Phb2
Phf11
Phf19
Phka2
Phlda1
Pigq
Pik3ap1
Pik3ca
Pik3cg
Pik3r1
Pim1
Pim3
Pip5k1b
Pitpnm1
Pkn2
Pla2g5
Plagl1
Plagl2
Plau
Plaur
Plcg1
Plek
Plin4
Plk2
Plk3
Plod2
Plscr1
Pltp
Pmaip1
Pml
Pnck
Pnrc1
Polr3d
Polr3f
Pomt1
Pon1
Pon2
Pou2f2
Ppard
Pparg
Ppcdc
Ppfibp1
Ppic
Ppm1a
Ppp1r10
Ppp1r2
Ppp1r3c
Ppp3r1
Ppp5c
Prdm1
Prdm2
Prkaca
Prkcd
Prrc1
Prrx2
Psen1
Psma1
Psma2
Psma3
Psma4
Psma5
Psma6
Psma7
Psmb1
Psmb10
Psmb2
Psmb3
Psmb8
Psmb9
Psmd8
Psme1
Psme2
Pstpip1
Ptger4
Ptgs1
Ptgs2
Ptk2
Ptk2b
Ptpn11
Ptpn4
Ptpn6
Ptprj
Ptx3
Pvr
Qars
R3hdm1
Rab11fip1
Rab12
Rab14
Rab20
Rab27a
Rab33a
Rab36
Rab8a
Rabgef1
Rad23b
Ralgds
Ran
Ranbp1
Rap2a
Rapgef2
Raph1
Rasa1
Rasal2
Rasgef1b
Rassf1
Rassf4
Rbm38
Rbm39
Rbms1
Rcan1
Rcl1
Rcsd1
Recql
Rel
Rela
Relb
Repin1
Rfc1
Rfc4
Rffl
Rfx5
Rgmb
Rgs1
Rgs2
Rgs3
Rgs6
Rheb
Rhoc
Rhoh
Rhov
Rhpn1
Ripk1
Ripk2
Rnd3
Rnf121
Rnf145
Rnf166
Rnf187
Rnf19a
Rnf19b
Rnf2
Rnf213
Robo1
Rp9
Rpa2
Rpl12
Rpl3
Rps27
Rps29
Rps6ka5
Rps9
Rrm2
Rrp9
Rrs1
Rsad2
Rtn4
Rybp
S100a10
S100a11
S1pr1
Saa3
Samd4
Samd9l
Samsn1
Sarm1
Sat1
Sbno2
Scap
Scara3
Scarb1
Scarb2
Scarf2
Scd2
Scn11a
Scn8a
Scube2
Sdc1
Sdc2
Sdc4
Sdcbp
Sde2
Sds
Sec1
Sec14l1
Sele
Sell
Sephs2
Serpinb3c
Serpine1
Serpinf1
Serping1
Sertad1
Sertad2
Sesn2
Set
Sf3a1
Sf3a3
Sf3b4
Sfpq
Sftpa1
Sftpc
Sgk1
Sgms1
Sh3bgrl
Sh3bp5
Shc3
Shmt2
Siah2
Sigirr
Siglec1
Sirt3
Siva1
Skil
Skp1a
Skp2
Slamf7
Slbp
Slc16a10
Slc16a6
Slc20a1
Slc22a3
Slc22a8
Slc25a33
Slc27a1
Slc2a1
Slc2a6
Slc30a1
Slc31a2
Slc37a2
Slc38a2
Slc39a6
Slc3a2
Slc4a7
Slc7a5
Slc9a3r2
Slfn4
Slfn2
Smad4
Smarcc1
Smarcd2
Snapc3
Soat2
Socs1
Socs3
Socs7
Sod2
Sos1
Sox7
Sp1
Sp100
Spag9
Spry1
Spry2
Sqle
Sqstm1
Src
Srebf1
Srebf2
Srf
Srgn
Srsf7
Srxn1
Ssbp1
Ssr1
Sst
St6gal1
Stag2
Stambpl1
Stap1
Star
Stat1
Stat2
Stat3
Stat5a
Stc2
Stk17b
Stk38l
Stk40
Strn3
Stx11
Stx6
Sumo1
FAM48A
Supt6h
Swap70
Syk
Sytl4
Tab1
Tab2
Taf1d
Taf7
Tank
Taok1
Tap1
Tardbp
Tars
Tax1bp3
Tbk1
Tbpl1
T
Tcam1
Tcf19
Tdp2
Tead4
Tfcp2l1
Tfec
Tff1
Tfpi
Tfpt
Tgfb1
Tgif1
Tgm2
Thbd
Thbs1
Thbs4
Ticam1
Ticam2
Timp1
Tiparp
Tirap
Tjp1
Tln1
Tlr1
Tlr11
Tlr12
Tlr13
Tlr2
Tlr3
Tlr4
Tlr5
Tlr6
Tlr7
Tlr8
Tlr9
Tmeff2
Tmem106b
Tmem140
Tmem176b
Tmsb4x
Tnf
Tnfaip2
Tnfaip3
Tnfaip6
Tnfrsf11a
Tnfrsf12a
Tnfrsf1a
Tnfrsf1b
Tnfrsf25
Tnfsf10
Tnfsf11
Tnfsf13
Tnfsf13b
Tnfsf9
Tnik
Tnip1
Tnpo2
Tollip
Tom1l1
Top2a
Trp53inp1
Trp53inp2
Tpbg
Tpd52l2
Tpm1
Tradd
Traf1
Traf2
Traf3
Traf6
Trappc10
Trex1
Trib1
Trim13
Trim21
Trim26
Trim27
Trim30a
Trim41
Trove2
Trps1
Tsc1
Tsc2
Tsc22d1
Tsc22d3
Tsc22d4
Tspan33
Tspo
Ttc33
Ttf1
Tubb6
Tubgcp4
Tubgcp5
Tulp4
Txnip
Txnrd1
Tyk2
Tymp
Tyms
Uba1
Uba6
Uba7
Ubb
Ubc
Ube2w
Uchl3
Ucp1
Ucp2
Ung
Uqcrc1
Uroc1
Usf1
Usp4
Usp8
Vat1
Vav1
Vcam1
Vdac1
Vegfa
Vegfc
Vps29
Vps37c
Wars
Was
Wfdc2
Wipi1
Wsb1
Wtap
Xiap
Xist
Xrcc6
Yaf2
Ybx1
Yes1
Ythdc1
Ywhab
Ywhae
Ywhag
Ywhah
Ywhaz
Zbtb1
Zbtb10
Zfp161
Zbtb16
Zbtb32
Zbtb7b
Zc3h12a
Zc3h12c
Zc3h4
Zeb2
Zfand2a
Zfand5
Zfp101
Zfp120
Zfp146
Zfp36
Zfp36l1
Zfp36l2
Zfp472
Zfp53
Zfp62
Zfp719
Zfp763
Zfp868
Zfp90
Zfp932
Zfp942
Zfp958
Zfp97
Zhx2
Zmym2
Zmynd8
Zfp748
Zfp207
Zfp612
Zfp647
Zfp263
Zfp709
Zfp84
Zfp606
Zfp157
Zfp800
Zwint
