# Supplementary material for: Approaching Inflammation Paradoxes—Proinflammatory Cytokine Blockages Induce Inflammatory Regulators
Source: Front Immunol. 2020 Oct 19;11:554301. doi: 10.3389/fimmu.2020.554301 (PMC7604447; doi:10.3389/fimmu.2020.554301)
Supplement: Supplementary Table S4 — The expression changes of housekeeping genes selected in this study. [file Table_4.xlsx]

## Sheet: Sheet1
Proinflammatory molecules KO
housekeeping genes	UniGene ID		GSE43145		GSE33253		GSE9892		GSE39592		GSE15750		GSE73875		GSE63761		GSE88800
	Hs	Mm	P.Value	FC	P.Value	FC	P.Value	FC	P.Value	FC	P.Value	FC	P.Value	FC	P.Value	FC	P.Value	FC
CHMP2A	27243	68953	0.916759	1.01071	0.174843	0.895646	0.707005	0.929342	0.234314	0.829034	0.308	0.540737	0.168	1.12325	0.0267209	0.818554	0.127	1.11651
ACTB	60	11461	0.714876	0.964809	0.051647	1.32317	0.256814	0.775144	0.118497	0.752107	0.19	1.16151	0.873	0.984724	0.159901	1.46198	8.1e-05	1.40347
RPL27	6155	19942	0.728822	1.03278	0.458091	0.948224	0.222093	1.31906	0.0907229	0.720533	0.193	0.83915	0.213	1.16235	0.102699	1.16817	0.407	1.06267
SRP14	6727	20813	0.679975	1.04086	0.051418	1.21588	0.481654	1.14728	0.416631	0.890465	0.177	1.08749	0.544	1.06487	0.0955744	1.14737	0.99	1.00119
RPL22	6146	19934	0.202442	0.84789	0.0231697	1.30586	0.56284	0.880344	0.0747024	0.718676	0.0547	0.723969	0.869	1.01296	0.0597687	0.853183	0.123	0.806083
OAZ1	4946	18245	0.871832	1.01472	0.409692	1.06636	0.75978	1.06125	0.248319	0.83912	0.616	0.941478	0.584	1.06898	0.28884	1.06372	#N/A	#N/A
Mean				0.985295		1.12586		1.01874		0.791656		0.882389		1.06952		1.0855		1.07799
housekeeping genes	UniGene ID		GSE64309		GSE64310		GSE40666		GSE6846		GSE45755		GSE30049		GSE45122		GSE66815
	Hs	Mm	P.Value	FC	P.Value	FC	P.Value	FC	P.Value	FC	P.Value	FC	P.Value	FC	P.Value	FC	P.Value	FC
CHMP2A	27243	68953	0.223	0.914323	0.44	1.07667	0.202	1.21191	0.932616	0.983355	0.177	1.20773	0.632	0.952886	0.583083	0.930304	0.786235	1.04663
ACTB	60	11461	0.00252	1.50385	0.202	1.14282	0.388	1.20784	0.380053	0.845539	0.541	0.946539	0.17	0.867791	0.992097	0.998674	#N/A	#N/A
RPL27	6155	19942	0.511	1.04722	0.112	1.16502	0.157	1.20581	0.478922	0.847912	0.653	1.03864	0.176	1.17081	0.103045	0.762638	0.0509313	1.46796
SRP14	6727	20813	0.0729	0.867284	0.283	1.11717	0.0741	0.745913	0.426294	0.846116	0.013	1.44386	0.0624	0.818449	0.541956	0.92051	0.430618	1.15677
RPL22	6146	19934	0.0202	0.78051	0.829	1.02306	0.207	0.79015	0.692025	1.08603	0.863	1.01642	0.15	1.16586	0.0843769	0.736738	0.243742	1.19714
OAZ1	4946	18245	0.432	0.944311	0.18	1.13455	0.822	1.03414	0.53964	0.878263	#N/A	#N/A	#N/A	#N/A	0.259999	0.854283	0.596691	0.891557
Mean				1.00958		1.10988		1.03263		0.914536		1.13064		0.99516		0.867191		1.15201
Mab therapies
housekeeping genes	UniGene ID		GSE15602		GSE92415		GSE14580		GSE24742		GSE24742		GSE24742		GSE45867		GSE31652
	Hs	Mm	P.Value	FC	P.Value	FC	P.Value	FC	P.Value	FC	P.Value	FC	P.Value	FC	P.Value	FC	P.Value	FC
CHMP2A	27243	68953	0.510927	0.859161	0.157	0.901306	0.102086	0.825138	0.566815	0.8703	0.83	0.963163	0.273	0.785116	0.891402	1.00404	0.701	1.0671
ACTB	60	11461	0.152329	0.568015	0.0355	0.690493	0.407408	1.07496	0.140022	0.356191	0.118	1.38198	0.591	1.12349	0.284866	0.948158	0.553	0.976844
RPL27	6155	19942	0.732418	0.929805	0.643	0.988046	0.287383	1.09618	0.473848	0.835524	0.316	1.21893	0.849	1.04087	0.511157	1.01473	0.232	1.04442
SRP14	6727	20813	0.823254	0.95178	0.916	0.997291	0.49311	1.05431	0.822481	1.06093	0.98	1.00424	0.99	0.997773	0.159107	1.04674	0.68	1.022
RPL22	6146	19934	0.318223	0.811127	0.00333	0.859139	0.62717	1.04051	0.504992	1.25541	0.651	1.08569	0.521	0.887847	0.0290394	1.06755	0.0746	1.03836
OAZ1	4946	18245	0.251571	0.747425	0.00268	1.10968	0.0985809	1.14077	0.444437	0.777086	0.598	0.912362	0.515	0.844365	0.00846485	0.931095	0.0169	0.924023
Mean				0.811219		0.924326		1.03865		0.85924		1.09439		0.946578		1.00205		1.01212
CHMP2A	charged multivesicular body protein 2A
ACTB	actin beta
RPL27	ribosomal protein L27
SRP14	signal recognition particle 14
RPL22	ribosomal protein L22
OAZ1	ornithine decarboxylase antizyme 1
