# Supplementary material for: Approaching Inflammation Paradoxes—Proinflammatory Cytokine Blockages Induce Inflammatory Regulators
Source: Front Immunol. 2020 Oct 19;11:554301. doi: 10.3389/fimmu.2020.554301 (PMC7604447; doi:10.3389/fimmu.2020.554301)
Supplement: Supplementary Table S5 — The expression changes of up-regulated and down-regulated innatomic genes in deficiencies of proinflammatory cytokines and regulators. (p<0.05, ∣Log2FC∣>1) [file Table_5.xlsx]

## Sheet: Sheet1
GSE NO.	Method	innate immune genes						GSE NO.	Method	innate immune genes						GSE NO.	Method	innate immune genes						GSE NO.	Method	innate immune genes						GSE NO.	Method	innate immune genes						GSE NO.	Method	innate immune genes						GSE NO.	Method
		up (52)			down (24)					up (32)			down (171)					up (81)			down (138)					up (111)			down (82)					up (10)			down (22)					up (7)			down (0)
		gene symbol	P.value	logFC	gene symbol	P.value	logFC			gene symbol	P.value	logFC	gene symbol	P.value	logFC			gene symbol	P.value	logFC	gene symbol	P.value	logFC			gene symbol	P.value	logFC	gene symbol	P.value	logFC			gene symbol	P.value	logFC	gene symbol	P.value	logFC			gene symbol	P.value	logFC	gene symbol	P.value	logFC
GSE43145	Tnf KO	Apoa1	0.0284292	3.02304	Bhmt	0.0075239	-1.56331	GSE33253	Tnfr1,2 KO	Cd8a	0.0326308	1.11	2610024D14Rik	0.0033675	-3.33	GSE9892	Ifng KO	Abl1	0.0125507	1.9368	Adm	0.0105875	-1.62165	GSE39592	Ifngr1 KO	Aebp1	0.0066808	2.55849	Ap3m2	0.0145029	-2.30487	GSE15750	Traf6 KO	Ctla4	0.00662533	1.51334	Herc6	0.0434341	-1.25349	GSE73875	Irak1 KO	C3	0.000438	1.2326	NA	NA	NA	GSE63761	Il6 KO
		B2m	0.00093826	1.39954	C530008M17Rik	0.0001381	-2.35808			Cyr61	0.0014086	1.18	Axl	0.0009916	-1.18			Acta2	0.0466035	1.25883	Aldh1l1	0.0191902	-1.17167			Akr1b10	0.0066561	2.19639	Asph	0.0022003	-3.03858			Irak3	0.017968	3.32573	Hspa1b	0.010243	-2.93543			Cd74	0.000265	1.20625	NA	NA	NA
		Ccdc39	0.0458882	3.38102	Cck	0.044082	-1.92215			Dcpp1	0.0165376	1.8	B230216N24Rik	0.0050222	-1.49			Adcy3	0.00134986	3.36511	Areg	0.00039366	-4.14996			Akt1	0.0100822	1.69151	4931414P19Rik	0.0092478	-1.24203			Marcksl1	0.0251943	1.21716	Ikbkg	0.00468324	-1.41674			Clec4a3	6.97e-05	1.76083	NA	NA	NA
		Cd28	0.0016749	2.51977	Cfd	0.0200613	-3.55306			Elavl1	0.0142182	1.24	Bcl2l11	0.0016538	-1.07			Arih1	0.0134143	3.83051	Atf3	0.0324762	-1.07855			Arpc2	0.0425205	1.32031	C2	0.0175657	-2.05694			Neurl3	0.00977943	1.81276	Lcorl	0.0309599	-1.09332			Cxcl9	7.77e-05	1.50071	NA	NA	NA
		Cd8b1	0.0141827	2.50322	Dbndd1	0.023734	-2.06847			Fos	0.0014006	1.04	Bcl3	0.0076864	-1.22			Blnk	0.00330736	1.44002	Atp1b3	0.00132567	-1.85382			Atpif1	0.0020794	1.78735	C530008M17Rik	0.0010365	-2.43013			Rcl1	0.014123	2.82448	Rhoh	0.0344052	-1.09473			Fcer1g	7e-06	1.88758	NA	NA	NA
		Ckb	0.0224466	1.50529	Dyrk2	0.0230656	-1.85299			H3f3b	0.0003818	1.74	Blnk	0.0189915	-1.96			Bmp2	0.0476615	1.16668	Bak1	0.0096333	-2.88556			Bach1	0.0084629	1.1065	Cck	0.0037306	-2.18117			Ifitm1	0.00284	1.3	Siah2	0.0177352	-1.13134			Il1b	2.44e-05	1.4501	NA	NA	NA
		Cxcl9	0.009631	4.56718	Elk4	0.0269859	-1.39542			Herc4	0.0034187	1.04	Bst2	0.0024538	-1.42			Bora	0.00738729	1.10353	Batf2	0.00110961	-2.91774			Bach2	0.0050827	1.391	Ccr1	0.0181789	-1.16439			Il1rl1	0.0457	2.19	Tgm2	0.00943135	-2.59645			Saa3	1.64e-05	2.72746	NA	NA	NA
		Dcbld2	0.0213165	1.38328	Fam20a	0.0378523	-1.05901			Hmga2	0.0016146	1.63	4833420G17Rik	0.0068926	-1.13			4930402H24Rik	0.013153	1.92235	Bbx	0.00819743	-1.17788			Bak1	0.018997	1.76999	Cd40	0.0400219	-1.45291			Maf	0.00873	2.04	Traf6	6.978e-05	-5.39891
		Dna2	0.00792054	2.61092	Gpr132	0.00579209	-1.56488			Id1	0.0012515	1.2	Cck	0.0018488	-1.04			Ccl8	0.0360199	2.10688	Bst2	0.00062566	-1.98429			Baz1a	0.0082237	1.16733	Cdc42ep4	0.0298462	-1.366			Pik3ca	0.0407	1.11	Btrc	0.0257	-1.43
		Ezh1	0.00044592	3.58967	Kcnab1	0.0334726	-1.37712			Id2	0.0007971	1.43	Ccl2	0.0034032	-3.46			Cd247	0.0342595	1.63779	C1ra	0.00116135	-1.69931			Bbx	0.0047495	2.02018	Cdk1	0.0164124	-1.19144			Spry2	0.000735	1.35	4833420G17Rik	0.00701	-1.97
		Fbxo30	0.00181135	1.02856	Lcorl	0.021102	-1.62539			Id3	0.0004556	1.78	Ccl3	0.0263134	-2.94			Cd28	0.00229834	1.50431	C2	0.00152465	-1.71833			Bcl2l11	0.0023941	1.8125	Cebpb	0.010752	-1.01634						Camp	0.0404	-2.01
		Gbp2	0.00149956	2.93619	Map2k7	0.0325662	-1.19582			Igdcc3	0.0406789	1.57	Ccl7	0.0019161	-2.06			Cd5	0.00131997	1.73159	Casp4	0.0299218	-1.01644			Bin1	0.0395766	1.47148	Cebpd	0.0451176	-2.9852						Casp4	0.032	-1.01
		Gmpr	0.0291236	1.60667	Metrnl	0.0346124	-2.2469			Il2ra	0.0011456	3.6	Ccl9	0.0294631	-2.94			Cd8a	0.00696058	1.41602	Ccdc71l	0.0387505	-1.02121			Brd2	0.0053486	1.30479	Cfb	0.0063917	-2.56779						Dhx58	0.034	-1.8
		Hpca	0.0117679	2.12179	Mfsd11	0.0445697	-1.81466			Irf4	0.009069	1.96	Ccng2	0.0027462	-1.27			Cd8b1	0.00044862	1.85203	Ccny	0.0335803	-1.52381			4930402H24Rik	0.0158211	1.37956	Ch25h	0.0129983	-1.03672						Eif2ak2	0.0274	-1.73
		Hspa8	0.0385592	1.43397	Naip1	0.0134776	-1.47252			Irs2	0.0020751	2.91	Ccny	0.0020859	-1.25			Cdk1	0.0159275	1.05963	Ccr1	0.0465348	-1.69565			Ccl20	0.0097783	1.17308	Clec4e	0.0090199	-1.32995						Elk4	0.0409	-1.21
		Ido1	0.00083573	4.86906	Nfkbib	0.0437862	-1.42131			Itga4	0.0252609	1.02	Cd14	0.0085028	-1.35			Cdk12	0.0455067	1.84939	Ccrl2	0.00110904	-2.08938			Ccny	0.0074414	3.59723	Cmpk2	0.007395	-3.59833						Fbxo30	0.0147	-1.83
		Ifit1	0.00362247	1.90714	Pim3	0.0404476	-1.10921			Itgae	0.0274372	2.13	Cd36	0.0014524	-2.79			Cnrip1	0.0126073	1.07435	Cd180	0.0410486	-1.21591			Cd44	0.008504	1.12514	Creb1	0.0044001	-2.65693						Ier5	0.0336	-2.02
		Ifit3	0.00668382	1.46875	Prrx2	0.0493034	-1.63753			Mtf1	0.0026792	1.86	Cd40	0.0383765	-2.15			Col16a1	0.0302099	1.0191	Cd274	0.00011951	-3.2307			Cdk12	0.0272554	1.06764	Cxcl10	0.0017728	-2.69132						Mcm7	0.0494	-1.68
		Igtp	6.973e-05	2.58454	Rgmb	0.00064973	-1.39175			Mxd1	0.0019107	2.46	Cd5	0.0125722	-1.68			Cpxm1	0.0123857	3.54475	Cd72	0.0198172	-1.08401			Cdkn1a	0.0089259	1.53826	Cxcl11	0.0143642	-1.73535						Nfkbiz	0.0368	-1.25
		Irf1	0.00284683	1.07487	Rgs3	4.475e-05	-2.0472			Nfe2l2	0.0162975	1.3	Cd93	0.003021	-2.42			Csf1	0.00548692	1.2444	Cd74	0.00073359	-3.43868			Cfl2	0.0256203	2.06758	Cxcl16	0.0128973	-1.21012						S100a10	0.0361	-2.25
		Irgm2	0.00031502	2.29441	Rps27	0.0178073	-1.40202			Npr3	0.0208998	3.49	Cdc42ep2	0.0013111	-2.94			Csf2	0.0279517	2.1358	Cdh11	0.0343134	-1.69252			Cflar	0.0043694	1.41952	Cxcl9	0.0310515	-4.18887						Syk	0.043	-2.08
		Irgm1	0.00117975	1.46286	Sdcbp	0.00563914	-1.06798			Nr4a3	0.0016918	1.12	Cdh5	0.009552	-1.42			Cxcl13	0.00072445	2.15695	Cdh5	0.0381752	-1.74101			Chd8	0.0227437	2.31011	Dcbld2	0.0490963	-1.73203						Tubgcp4	0.0106	-1.38
		Itga4	0.0366275	1.90709	Tlr2	0.0286968	-1.12027			Pou2f2	0.0208122	1.43	Cebpa	0.0063151	-4.08			Ddhd2	0.0249784	1.71566	Cebpb	0.009938	-1.28714			Chka	0.0044115	1.35405	Dcpp1	0.004638	-3.89943
		Itk	0.01718	2.41556	Uba6	0.039562	-2.95909			Prrc1	0.007596	1.13	Cfl2	0.0031319	-1.04			Dlx3	0.0300042	2.24696	Cebpd	0.0328609	-2.25094			Cisd2	0.0238489	1.49672	Dnajc2	0.0042944	-3.45561
		Krt14	0.0247149	2.71678						Rab27a	0.0012556	1.29	Ch25h	0.0193227	-1.75			Dock8	0.0257117	1.14845	Cited2	0.0145528	-1.00825			Coq9	0.0203073	1.33684	Dok3	0.0375392	-1.52799
		Lhfpl2	0.0461659	1.64972						Rap2a	0.0020051	1.03	Cklf	0.0007048	-1.49			Ednrb	0.00500755	1.89007	Clec4e	0.0416324	-1.22597			Cpd	0.0009399	2.37656	Dtl	0.013579	-1.09645
		Map1lc3b	0.0341593	1.92583						Srsf7	0.0009655	1.36	Cldn5	0.0498784	-2.96			Fabp7	0.00673434	1.56446	Cmpk2	0.0131743	-1.24221			Creb5	0.0315846	2.87104	Epas1	0.0088538	-1.58034
		Oas2	0.0021549	1.41755						Ssr1	0.0004794	1.51	Clec4e	0.0005836	-3.82			Fgf11	0.00203125	2.51079	Csf3	0.0161918	-1.37204			Csnk2a1	0.0072753	1.35808	Fcgr1	0.0321829	-1.08484
		Oasl2	0.00878529	1.18153						Stc2	0.0045303	2.16	Cmpk2	0.0012723	-3.71			Gins3	0.0362831	1.13119	Cxcl10	0.00017897	-2.82055			Csrnp1	0.0490201	2.1346	Gbp2	0.000147	-4.05347
		Pou2f2	0.0475177	1.23493						Taf1d	0.0028164	1.51	Creb5	0.0055109	-3.14			Gpr85	0.0146611	2.10067	Cxcl11	0.00015929	-3.77514			Cyr61	0.0135025	2.37799	Gbp7	0.0007406	-2.44808
		Psmb8	0.00204451	1.93362						Taf7	0.0066197	3.18	Csf2	0.0007331	-2.36			Hgf	0.0145209	1.37687	Cxcl16	0.034043	-1.11985			Dyrk2	0.0103093	1.18061	Gimap4	0.002122	-1.80548
		Psmb9	0.00057809	2.01576						Zbtb16	0.0345423	1.13	Csf3	0.0432373	-1.01			Hivep3	0.0270364	1.01787	Cxcl2	0.00343689	-3.04264			Eid1	0.0096274	1.03819	Gpr85	0.0054097	-3.34447
		Rab36	0.00776424	1.20758									Ctr9	0.0070244	-1.2			Homer2	0.0139342	3.09578	Cxcl3	0.00442657	-2.05106			Eif3a	0.009429	1.80686	Ifitm3	0.0168462	-1.00733
		Rassf1	0.00181987	3.51857									Cxcl10	0.0004721	-1.63			Hpca	0.0478494	1.06305	Cxcl5	0.0157869	-2.91429			Elf2	0.0227577	2.19771	Ifngr1	0.0099179	-1.12645
		Rhoh	0.0472296	1.80521									Cxcl11	0.0224491	-3.29			Icam4	0.0223078	1.23557	Cxcl9	8.5e-07	-6.52609			Ikbkap	0.0244954	1.40784	Igtp	0.0005927	-2.92598
		Robo1	0.0073559	1.16802									Cxcl1	0.0003884	-2.65			Icam5	0.0425395	2.45814	Dhx58	0.00455281	-1.72035			Ezh1	0.0032619	2.64637	Il12b	0.0138264	-1.13856
		Rrp9	0.0488899	1.09062									Cxcl2	0.0021328	-3.06			Il1rl1	0.00903386	2.28368	Eif2ak2	0.0464841	-1.07525			Fosb	0.0360021	1.60105	Il15ra	0.0085065	-1.18843
		Rsad2	0.00822564	1.44355									Cxcl3	0.0001192	-4.45			Ints7	0.00078215	2.60907	Fabp4	0.0109266	-1.03836			Fst	0.003093	3.53795	Il23a	0.0177436	-2.10434
		Scarf2	0.0206588	1.29543									Cxcl5	0.0278898	-3.97			Irf4	0.0438106	2.87519	Fas	0.0121849	-1.11968			Gja1	0.0010577	2.2341	Il3ra	0.0220788	-2.85665
		Scn8a	0.0269247	1.92797									Cxcr4	0.0387852	-1.58			Jag1	0.0359731	1.15103	Fcgr1	0.0166764	-1.36041			Gpx3	0.000436	2.95398	Il6	0.0012837	-2.08928
		Sele	0.00984881	1.245									Dbndd1	0.0273203	-2.63			Jakmip2	0.0396956	2.77714	Fos	0.013131	-1.23942			Gspt1	0.0191055	1.08866	Irak4	0.0363316	-1.30351
		Sell	0.034185	1.7857									Dbp	0.0008994	-1.7			Jmy	0.0012311	3.20281	Fosl1	0.0257171	-2.83852			Hbegf	0.0069807	1.43366	Irf1	0.0014971	-2.50427
		Shc3	0.00348745	1.99164									Ddhd2	7.18e-05	-3.03			Kbtbd11	0.032143	1.80083	Gbp2	7.61e-06	-4.10057			Hmmr	0.0244903	1.93899	Irf9	0.0165363	-1.054
		Sp100	0.00027921	1.25324									Ddx58	0.0001157	-2.5			Ltb	0.0125693	1.18051	Gbp7	5.607e-05	-3.07009			Igf2r	0.0059919	1.30963	Irgm2	0.0005418	-3.073
		Sst	0.0398794	1.75836									Dhx58	2.75e-05	-4.14			Mapk8ip1	0.0202949	1.75395	Gpx3	0.0191569	-1.3129			Ikbkg	0.0056937	1.22776	Irgm1	0.0007996	-2.95607
		Stat1	0.00153397	1.19365									Edn1	0.0009144	-4.45			Mcm3	0.0176667	1.01541	Grina	0.00436808	-1.41385			Itga4	0.0056743	2.15587	Isg20	0.0163443	-1.2417
		Stat2	0.00595355	1.20151									Ednrb	0.0044415	-1.63			Mfsd11	0.023048	1.0033	Herc6	0.00015896	-2.29122			Itga6	0.0094419	1.33154	Jag1	0.0286118	-1.61228
		Tap1	0.00135325	1.71291									Egr2	0.0006078	-3.54			Mmp15	0.00661662	1.19493	Hilpda	0.031977	-1.22621			Itk	0.0193214	1.586	Jun	0.0115988	-1.58383
		Tcf19	0.0256675	1.32856									Eif2ak2	0.0016253	-1.6			Mycn	0.046753	1.42479	H2-DMa	0.00039297	-3.41562			Jak1	0.0199579	1.66004	Kbtbd11	0.0074503	-1.16463
		Tnf	0.0064016	2.66089									Etv3	0.006229	-1.01			Myom2	0.0123656	3.4682	Hspa1b	0.00085277	-2.32999			Jund	0.00173	1.88648	Krt14	0.0176105	-1.82067
		Tspan33	0.00682765	1.5786									Exoc3l4	0.0229771	-1.24			Ncaph2	0.0440363	1.18468	Ifi204	0.00335505	-1.85022			Kdm6b	0.0476116	1.3166	Lrr1	0.0381158	-1.0461
		Tyms	0.0369373	2.7296									Fabp4	0.0005846	-1.99			Nck2	0.00623707	2.42343	Ifi35	0.00643279	-1.31276			D5Ertd579e	0.0179107	1.61679	Ltbp1	0.0384779	-2.48235
													Fbxw11	0.0128254	-1.46			Neil3	0.0183417	1.6156	Ifih1	0.00934482	-1.12866			Kif17	0.0173462	1.09448	Parp14	0.0046696	-1.53866
													Fli1	0.0006037	-2.83			Npr3	0.00215258	3.04199	Ifit1	0.0005558	-2.30005			Klf7	0.0155119	1.65148	Parva	0.001314	-4.76905
													Gbp2	4.49e-05	-3.65			Osm	0.0426766	1.46043	Ifit2	7.325e-05	-2.5995			Klf9	0.0416726	1.0784	Parvb	0.0474894	-1.22794
													Gbp7	7.59e-05	-3.15			Pcdh7	0.0492379	1.27689	Ifit3	0.00729449	-1.539			Lims1	0.0089731	1.09176	Pigq	0.0009877	-2.80393
													Gimap4	0.0006335	-1.58			Pcdhb7	0.0124326	2.01221	Igtp	9.45e-06	-4.39159			Lipa	0.0279117	1.23217	Pon1	0.0421386	-1.5497
													Gpr137c	0.0094038	-1.5			Pik3cg	0.0193729	1.01171	Il1b	0.00443908	-1.59425			Lman1	0.0068633	1.17654	Psmb8	0.0174219	-1.01126
													Grap2	0.0456618	-1.18			Polr3f	0.0219606	2.90899	Il1rn	0.00355624	-1.54523			Mafb	0.0312865	2.76839	Psmb9	0.0012616	-2.24737
													Herc6	0.0002685	-1.88			Ppm1a	0.0319129	2.1667	Irf1	0.0004416	-2.35911			Malt1	0.0112937	2.05835	Recql	0.0411177	-1.36124
													Hhex	0.0006339	-4.11			Ptger4	0.0295947	1.00662	Irf2	0.0151911	-1.51237			Map2k3	0.010131	1.00173	Rnf2	0.0115147	-2.72561
													Hivep3	0.0107191	-3.35			Qars	0.0345089	1.34784	Irf7	0.00937014	-1.39757			Map2k6	0.0023395	3.59135	Rrm2	0.0080163	-1.10909
													Hmgcs1	0.0025502	-1.69			Rbm39	0.0498321	1.25076	Irgm2	1.947e-05	-3.67821			Map2k7	0.0041722	2.06707	Rsad2	0.0079988	-1.13042
													Icam1	0.0001231	-3.19			Rcsd1	0.0318749	1.00357	Irgm1	3.363e-05	-3.3539			Mapk8	0.003571	2.36631	Scn8a	0.0081324	-3.59685
													Icam2	0.009291	-2.08			Rps6ka5	0.00349272	3.32892	Isg20	0.0164366	-1.36149			Marcks	0.0038682	2.14036	Sdc2	0.0005886	-3.86011
													Icam5	0.0453108	-1.83			Scn8a	0.00109443	2.83999	Itgb1	0.00043535	-2.70331			MID1	0.0261015	3.12671	Sde2	0.040697	-1.67305
													Ier3	0.000968	-1.24			Sgms1	0.0293267	1.1105	Jdp2	0.0125354	-1.00531			Mmp13	0.016842	3.53184	Spry2	0.0308146	-2.26365
													Ifi35	0.0001103	-2.86			Skp2	0.0229677	1.32433	Klf6	0.00586911	-1.20883			Myom2	0.0389677	1.20624	Stat1	0.0007536	-2.67601
													Ifih1	9.78e-05	-3.47			Slc22a3	0.0134212	2.271	Oraov1	0.0146645	-1.61154			Nfe2	0.0449618	1.939	Tab1	0.0086641	-3.34364
													Ifit1	5.11e-05	-3.85			Slc39a6	0.00619626	1.44524	Ly6e	0.00298214	-1.43125			Nfkbiz	0.0056338	1.7271	Tap1	0.0056826	-1.51675
													Ifit3	2.69e-05	-4.59			Smarcc1	0.016712	2.18835	Map2k7	0.0238074	-2.46182			Npy2r	0.0356453	2.00222	Tlr4	0.0141358	-3.12143
													Ifitm3	0.0011855	-1.24			Sst	0.0463321	1.85225	Mmp13	0.00038269	-5.51841			Papola	0.0047589	1.52172	Tlr7	0.0006892	-2.85087
													Igtp	0.0004326	-2.8			Stap1	0.0164784	1.40991	Msr1	0.0251427	-1.4914			Pcf11	0.011647	1.10175	Tnfrsf11a	0.0140467	-2.30191
													Il15ra	0.0343862	-1.84			Taf1d	0.0029975	2.41749	Mtss1	0.00836116	-1.76378			Pdgfb	0.0046465	1.81937	Top2a	0.0063079	-1.31239
													Il1r1	0.0443575	-2.76			Thbd	0.0077839	1.61947	Mxd1	0.0245116	-1.27987			Pdpk1	0.0034534	1.57952	Tpbg	0.0089444	-3.36343
													Il1rn	0.0197872	-1.46			Tnik	0.00154811	3.09885	Nampt	0.0007733	-2.58392			Peli2	0.0246445	1.55779	Tspan33	0.0181933	-1.86949
													Il2rg	0.0026902	-1.42			Tyms	0.0487133	1.73074	Neat1	0.0235625	-1.12492			Plagl1	0.041103	1.74019	Tyms	0.0161051	-3.41088
													Il6	0.0090611	-6			Uba6	0.0140664	1.93122	Nfil3	0.0157743	-1.14827			Plcg1	0.0305945	1.12515	Uba7	0.0412744	-1.41089
													Il7r	0.0097298	-1.44			Ybx1	0.0439547	1.39327	Nfkbia	0.0196789	-1.49323			Psen1	0.0426816	1.09063	Vcam1	0.0448477	-1.19401
													Irak3	0.0163828	-2.24			Yes1	0.017374	1.0763	Nlrp3	0.00579592	-1.39986			Rbm39	0.0096065	1.06466	Zfp36l2	0.0091426	-2.54851
													Irf7	0.0017542	-3.35			Zfp647	0.0397759	1.03477	Nos2	0.0125221	-4.04773			Rfc1	0.0069467	1.58937	Zfp763	0.0012779	-3.09817
													Irf9	0.0008744	-1.39						Nupr1	0.00429327	-1.9829			Rhoh	0.0084255	1.72468	Zfp606	0.0070931	-1.3271
													Irgm2	9.16e-05	-2.84						Oas1a	0.00882803	-1.50961			Rnf166	0.0265346	1.37741
													Irgm1	0.0001433	-2.4						Oas3	0.0255227	-3.24231			Rtn4	0.0107358	1.3943
													Isg20	0.0002003	-3.17						Oasl1	0.00569533	-2.54572			Sesn2	0.0206521	1.3179
													Itch	0.001831	-1.1						Oasl2	0.00076646	-2.63308			Sfpq	0.0171344	1.26147
													Itga5	0.0055202	-1.28						Parp14	0.0128719	-1.44509			Siglec1	0.002248	1.85286
													Itgb3	0.0055964	-2.28						Pfkfb3	0.00032859	-2.12745			Slc4a7	0.024072	1.09076
													Itpkb	0.0082778	-2.04						Plau	0.015415	-1.36761			Slc9a3r2	0.0424156	1.57246
													Jund	0.0025605	-1.07						Plod2	0.00853956	-1.3022			Socs7	0.021843	1.04365
													Kbtbd11	0.0032413	-1.28						Pml	0.00801355	-1.09178			Sp1	0.0152624	1.01268
													Lgals3bp	0.0004815	-1.63						Psmb10	0.00347777	-1.28515			Spag9	0.0073893	3.67805
													Lman1	0.0196219	-1.08						Psmb8	0.0007657	-1.98979			Strn3	0.0097606	1.01222
													Lpar1	0.0103487	-3.39						Psmb9	0.00041359	-2.81205			Taf1d	0.0048814	1.33354
													Ly6e	0.0002158	-3.04						Psme1	0.00492362	-1.35839			Taok1	0.016396	1.21228
													Map1lc3b	0.0096751	-1.31						Ptgs2	0.00013934	-6.02309			Tcf19	0.0328215	1.94796
													Mmp13	0.0095024	-2.22						Rab11fip1	0.044555	-1.29988			Tead4	0.0068322	1.41283
													Mnt	0.0047098	-2.25						Rab12	0.0179926	-1.07555			Tfcp2l1	0.005998	2.17161
													Mtss1	0.0066261	-3.04						Rab8a	0.0180654	-3.62415			Tiparp	0.0041073	1.55656
													Mx2	0.0010216	-4.87						Rap2a	0.0118545	-1.35178			Tlr9	0.0342705	1.75924
													Mx1	0.0004041	-3.26						Rgmb	0.00451088	-1.73265			Tpm1	0.0058413	3.42414
													Nedd9	0.000897	-1.27						Rhov	0.0118056	-1.42116			Ttf1	0.0061229	1.44905
													Neurl3	0.0276873	-2.19						Rnf19b	0.00062882	-2.17432			Xiap	0.0158986	1.13899
													Nfkb2	0.0008912	-1.23						Rnf213	0.00429304	-1.38677			Xist	0.0057779	1.28316
													Nfkbie	0.0022053	-1.33						Rsad2	0.00108764	-1.75962			Xrcc6	0.0081494	2.60435
													Nfkbiz	0.001453	-1.65						Saa3	0.0089072	-1.81029			Zbtb10	0.0110067	1.26539
													Nmi	0.0004693	-1.7						Sarm1	0.0265195	-1.58243			Zc3h4	0.018889	1.21965
													Oas1a	0.000156	-2.31						Sdc4	0.0300026	-1.17637			Zeb2	0.0071574	1.62431
													Oas2	7.72e-05	-2.91						Sephs2	0.0353115	-1.40966			Zmynd8	0.0215464	1.15111
													Oas3	0.0031079	-4.25						Serpine1	0.00104357	-2.68804			Zfp207	0.005458	1.65672
													Oasl1	0.0002599	-2.2						Serping1	0.0235409	-1.03859			Zfp800	0.0025472	1.66834
													Oasl2	0.0001267	-5.05						Slc2a1	0.0015108	-2.05199
													Osgin2	0.016071	-1.65						Slc31a2	0.00940018	-1.81168
													Pabpc1	0.0003431	-1.83						Slfn4	0.0190313	-1.99132
													Pak1	0.0048474	-1.42						Socs1	0.00028308	-2.6257
													Parp14	0.0001685	-2.39						Socs3	0.011537	-2.04246
													Pdgfb	0.0181145	-3.37						Sqle	0.0064271	-1.48945
													Peli1	0.0046989	-1.08						Stat1	7.97e-06	-3.81744
													Plcg1	0.0090187	-1.04						Stat2	0.00259023	-1.94621
													Plek	0.0383197	-3.46						Stc2	0.0313645	-2.07632
													Plscr1	0.0014874	-1.16						Stk38l	0.0175121	-1.38665
													Pml	0.0018727	-1.21						Taf7	0.0304247	-2.00202
													Pnrc1	0.0025714	-3.41						Tap1	0.00055739	-2.96461
													Pon1	0.0076876	-1.9						Tgm2	0.0010006	-1.73529
													Psmb10	0.0024453	-1.18						Tiparp	0.00208916	-1.59519
													Psmb8	0.0007187	-2.07						Tmem140	0.00033823	-1.93144
													Psmb9	0.0028923	-1.74						Tnfaip2	0.00578833	-1.51086
													Ptgs2	0.0307445	-1.58						Tnfsf10	0.00093178	-1.73251
													Ptx3	0.000239	-1.92						Tnfsf9	0.0160148	-2.95131
													Rab8a	0.0022968	-3.14						Trib1	0.0445019	-1.5517
													Rasal2	0.0404539	-1.04						Trim30a	0.00989838	-1.08435
													Rhpn1	0.0048551	-2.44						Uba7	0.00417153	-1.4
													Rnf166	0.0028354	-1.12						Ubc	0.00983448	-1.91338
													Rnf213	0.0002165	-2.14						Uroc1	0.0126175	-2.27076
													Rsad2	6.46e-05	-3.32						Vegfa	0.0274991	-1.39256
													Rtn4	0.001094	-1.2						Wars	0.00048783	-1.82289
													S1pr1	0.016025	-1.42						Zc3h12a	0.0125528	-1.2031
													Samd9l	0.000202	-2.04						Zfand2a	0.038593	-1.18486
													Serpine1	0.0009242	-1.3
													Serping1	0.0499035	-1.72
													Slbp	0.0027187	-1.27
													Slc16a10	0.0167629	-1.51
													Slc2a1	0.001331	-1.06
													Slfn4	0.0108793	-2.23
													Slfn2	0.0080391	-1.77
													Sox7	0.0004965	-2.64
													Sp100	0.0002773	-5.19
													Srgn	0.0384958	-3.06
													Stat1	8.99e-05	-2.79
													Stat2	0.0007661	-1.81
													Stk17b	0.005215	-2.86
													Tap1	0.0001921	-2.26
													T	0.047774	-2.13
													Tgm2	0.0007576	-1.53
													Thbd	0.0080606	-1.69
													Tlr3	0.0003586	-2.15
													Tmem140	0.0075817	-1.17
													Tnf	0.0018684	-1.11
													Tnfaip3	0.0045213	-1.31
													Tnfsf10	0.0017872	-3.75
													Traf1	0.0447757	-1.12
													Trim21	0.0008061	-1.5
													Trim26	0.0099605	-1.01
													Trim30a	4.56e-05	-3.42
													Tyms	0.0089718	-4.24
													Uba7	0.0006212	-1.41
													Ubc	0.0048629	-1.07
													Vcam1	0.0001101	-5
													Xist	0.0045421	-2.93
													Zc3h4	0.0051571	-1.37
													Zmynd8	0.001689	-1.55
[truncated: 94 more columns]
