# Supplementary material for: Approaching Inflammation Paradoxes—Proinflammatory Cytokine Blockages Induce Inflammatory Regulators
Source: Front Immunol. 2020 Oct 19;11:554301. doi: 10.3389/fimmu.2020.554301 (PMC7604447; doi:10.3389/fimmu.2020.554301)
Supplement: Supplementary Table S6 — The expression changes of up-regulated and down-regulated innatomic genes in Mab therapy microarrays. (p<0.05, ∣Log2FC∣>1) [file Table_6.xlsx]

## Sheet: Sheet1
GSE NO.	Method	innate immune genes						GSE NO.	Method	innate immune genes						GSE NO.	Method	innate immune genes						GSE NO.	Method	innate immune genes						GSE NO.	Method	innate immune genes						GSE NO.	Method	innate immune genes						GSE NO.	Method
		up (73)			down (67)					up (381)			down (113)					up (18)			down (2)					up (106)			down (14)					up (29)			down (42)					up (21)			down (73)
		gene symbol	P.value	logFC	gene symbol	P.value	logFC			gene symbol	P.value	logFC	gene symbol	P.value	logFC			gene symbol	P.value	logFC	gene symbol	P.value	logFC			gene symbol	P.value	logFC	gene symbol	P.value	logFC			gene symbol	P.value	logFC	gene symbol	P.value	logFC			gene symbol	P.value	logFC	gene symbol	P.value	logFC
GSE15602	TNF Mab	AEBP1	0.00407318	2	ABTB2	0.00634013	-2.05	GSE111767	TNF Mab	ACSL1	0.00117	4.36939	ABCG5	0.0302	-1.80947	GSE92415	TNF Mab	CMTM2	0.0011	1.01098	CKB	8.76e-05	-1.2092	GSE14580	TNF Mab	ADAMTS1	0.0136585	1.4637	ABCG8	0.00213262	-1.50254	GSE24742	TNF Mab	ADAM9	0.0277333	1.25292	Agfg2	0.0162364	-2.3189	GSE24742	TNF Mab	ABCG8	0.0188	1.50643	ADAM9	0.00795	-1.41336	GSE24742	TNF Mab
		AURKA	0.0328027	1.47	ACTA2	0.0106099	-3.24			ADAM8	0.00363	2.87154	ABCG8	0.0456	-2.01764			CSF2RB	0.000378	1.04379	RGMB	3.07e-07	-1.07363			ARHGAP25	0.00447034	1.48892	ADAM11	0.00883305	-1.07729			Arl5b	0.0403584	2.19432	BCL2L11	0.017725	-2.46832			ARHGAP30	0.000755	2.35054	ADCY2	0.00932	-1.44869
		C18orf25	0.0296854	2.02	Akr1b10	0.0242255	-1.47			ADM	0.00167	2.36141	ACTG2	0.0451	-1.20043			CXCL10	0.00284	1.48928						BCL6	0.00586742	1.39653	ALOX12	0.0273256	-1.06161			BBS9	0.0498787	2.72557	BTG2	0.0382792	-1.11011			BHMT	0.028	1.01697	AREG	0.0251	-1.42298
		CBX8	0.00454178	2.05	ANKRD33B	0.0349667	-1.78			AEBP1	0.0171	1.67942	ACVR2A	0.000805	-1.66234			CXCL11	0.0117	1.27749						BTG2	0.0122249	1.11598	AXIN2	0.0186436	-1.03917			BTRC	0.0111538	3.20683	CCDC117	0.0422556	-2.34037			BIN1	0.0218	1.00232	ASPH	0.0485	-1.0497
		CCDC71L	0.0196651	2.35	APAF1	0.00444741	-1.77			AIM2	4.72e-05	3.59583	ADIPOR2	0.00504	-1.2443			CXCL13	0.00102	2.04795						C16orf54	0.0306269	1.43331	C3orf62	0.00091119	-1.70075			CDH1	0.035675	1.94654	CD28	0.0313736	-1.43347			CCL1	0.0175	2.31436	BCL6	0.0179	-1.01524
		Ccl2	0.0377822	1.55	APOA1	0.00658972	-1.69			AMPD3	0.00302	1.52004	Agfg2	0.000545	-1.63473			CXCL2	0.00498	1.04761						C5AR1	0.0117336	1.21198	CKB	0.0127267	-1.07012			CRYM	0.0447988	1.13634	CDK1	0.0393508	-2.68238			CTNNA2	0.0255	2.27488	BTRC	0.0489	-1.43239
		CCL2	0.0377822	1.55	APOB	0.0158927	-2.97			APCS	0.0275	1.34586	AKR1B1	0.0176	-1.06542			CXCL6	0.000549	1.62618						CCL11	0.0198909	1.4028	Hmga2	0.0427624	-1.27666			CYP7A1	0.0133042	3.55794	CTLA4	0.0494921	-2.46368			DMPK	0.00223	2.0422	CBFB	0.00604	-1.04435
		Ccl7	0.00896414	2.88	AZGP1	0.0313187	-1.75			APOE	0.00933	1.41171	Akr1b10	0.0126	-5.8628			Cxcl9	0.00376	1.42825						Ccl2	0.00165918	2.26179	MYCN	0.0341201	-1.12754			FGG	0.0466455	1.53493	CXCL2	0.0242937	-2.32591			IL1RN	0.0365	1.85902	CBLB	0.0425	-1.5742
		CCR1	0.0149913	1.23	BATF2	0.0134999	-1.02			ARHGAP25	0.000132	2.70159	ALDH1L1	0.00414	-4.16704			IDO1	0.0327	1.12137						CCL2	0.00165918	2.26179	RPS9	0.0129892	-1.24962			Foxp1	0.0324596	1.01259	CYR61	0.025071	-1.65167			KHSRP	0.00877	1.44943	CCDC117	0.0157	-2.00101
		CD163	0.0221236	1.09	BHMT	0.0418423	-2.36			ARHGAP30	0.000439	2.53707	AP2A2	0.0169	-1.04894			IL1A	0.00161	1.03679						CCL22	0.00384857	1.80319	TMEM176B	0.0360012	-1.25751			GBX2	0.0195166	1.34094	DOK1	0.0426798	-1.02292			KIF17	0.00576	2.44269	CCK	0.00195	-2.14786
		CD93	0.0233199	1.38	BHMT2	0.0311274	-1.59			ARID3A	0.00083	2.17017	APBB2	0.005	-1.02086			IL1B	0.0178	1.00789						CCL4	0.00373788	1.46084	Tsc22d3	0.00902759	-1.41257			IL1RL1	0.0462556	2.03079	DOK3	0.030039	-1.80874			MAP2K7	0.0314	1.06817	CCNL1	0.0269	-1.94461
		Cdc42	0.00639797	1.6	BIN1	0.00656102	-1.38			ARID5A	0.00123	2.41088	APOBEC1	0.0175	-4.33904			IL2RA	0.000641	1.08458						CCL5	0.0153625	1.49413	YES1	0.0340954	-1.21978			IL1RN	0.0271422	2.09047	DYNC1H1	0.0183893	-2.53833			MEX3C	0.000198	3.47277	CD28	0.0345	-2.11639
		CDH11	0.026863	1.49	CDH1	0.00093453	-2.28			ATF3	0.0191	1.26608	APOBR	0.00414	-1.14254			MMP7	0.000156	1.37592						Ccl8	0.00306304	1.62676	YTHDC1	0.00156397	-1.40483			ITGB1	0.000651	4.2225	FAS	0.0055782	-3.53313			NFE2	0.000919	2.56589	CD5	0.0379	-1.3343
		CDK1	0.0396813	1.02	CDK6	0.0240024	-1.33			BACH2	0.00952	3.03924	ARRB1	0.00441	-1.04463			MMP9	0.000555	1.22397						CD14	0.00682361	1.023	ZNF443	0.00209389	-1.68427			ITGB3	0.0217547	1.90876	FBXO30	0.0232897	-1.14759			NISCH	0.0123	1.26399	Cdc42	0.0363	-1.61562
		CENPA	0.0309208	1.17	CEP290	0.0474211	-1.26			BATF	0.000258	3.81937	ATP1B3	0.03	-1.02844			SELE	0.00347	1.32355						CD180	0.0314594	1.48271						MBD2	0.0385948	1.37295	FOSL2	0.0192269	-2.17355			NR4A3	0.0239	1.48255	CLIC4	0.00966	-1.37554
		CH25H	0.036294	1.86	CSF1	0.00421649	-2.25			BCL2L11	0.00403	2.2405	BCAR1	0.00495	-1.37373			SELL	0.00357	1.04642						CD28	0.0339073	1.54206						PELI2	0.0226489	1.44867	GYS2	0.0191123	-3.15647			PPFIBP1	0.0131	1.10828	CREB1	0.0206	-1.10651
		CSF2	0.0403257	1.73	CWF19L2	0.0160821	-2.15			BCL6	0.000708	3.25225	BCL10	0.00428	-1.51274			SLC7A5	0.000139	1.03417						CD48	0.010791	1.06073						PNCK	0.0238617	2.49201	HTR1A	0.0451727	-2.57804			PSEN1	0.0358	2.09909	CXCL2	0.00482	-1.9722
		CXCL2	0.0294204	2.15	DCTN2	0.00850321	-1.7			BHMT2	0.0231	1.98955	CAPN2	0.000671	-1.38223			SOCS3	0.00776	1.02234						CD69	0.00127073	1.40028						REPIN1	0.0388286	1.97193	IFNB1	0.0151611	-2.491			Tmeff2	0.0113	1.55974	CYR61	0.0181	-1.39077
		DUSP16	0.0493764	1.81	DDR2	0.0442087	-1.2			BIRC3	0.0133	1.71637	CDC42EP4	0.0183	-1.40765											CD8A	0.0142743	1.15559						RGS6	0.0336008	2.00267	IL1A	0.0345198	-1.76831			WFDC2	0.00319	1.85971	Ddx3x	0.00219	-2.55276
		DYNC1H1	0.00951733	2.33	DLX3	0.0349464	-2.66			BRF1	0.0112	1.03289	CDH1	0.00851	-4.02631											CD93	0.00398854	1.05205						SCARA3	0.0190211	1.37393	IL23A	0.0001041	-4.11914			YES1	0.0359	1.75035	DNAJB4	0.0456	-1.18061
		EDN1	0.0468268	1.49	EDNRB	0.0265557	-1.44			Bst2	0.000928	1.79201	CDKL1	0.000567	-1.89602											Cdc42	0.0440988	1.10848						SCN8A	0.031245	1.93995	IRGQ	0.0060561	-2.65837			ZBTB10	0.00607	1.86358	ENO1	0.0182	-1.00237
		EIF2S2	0.0412637	1.83	EFNB2	0.0159382	-1.31			BTG2	0.00141	2.31735	CEBPA	0.00191	-1.76079											CDH11	0.00171059	1.16018						SLC9A3R2	0.0058394	3.32677	ISG20	0.0302945	-1.34867						FOS	0.0157	-1.60118
		ETS2	0.0125422	1.56	EREG	0.0408502	-1.16			C16orf54	0.000343	2.35663	CFD	0.0151	-1.17142											CLEC4E	0.00290715	1.76107						SOS1	0.0057002	2.35818	MAD2L1	0.0280718	-2.7137						GADD45B	0.016	-1.16836
		ETV3	0.027529	2.06	Ewsr1	0.0443687	-1.02			C1R	0.000353	2.07285	CHKA	0.00598	-1.84513											CLIC4	0.00208559	1.15567						SUPT20H	0.0149268	2.23282	MBTD1	0.0116302	-1.50268						GSPT1	0.0472	-1.92424
		FGB	0.00101989	2.83	EZH1	0.0103521	-2.51			C2	0.00341	2.09733	CKB	0.0123	-4.43177											CMTM2	0.0335965	1.05652						Tmeff2	0.0185803	1.19626	MMP14	0.0021406	-2.07383						Hmga2	0.0478	-1.92165
		FOSB	0.0170224	4.25	FABP4	0.00576405	-2.94			C3	0.00619	2.32974	COQ9	0.00274	-1.57161											CSF2	0.0125448	2.1613						TTC33	0.0180383	1.21785	MST1	0.026873	-2.09234						HNRNPU	0.0162	-1.75302
		GJA1	0.00994188	1.36	FABP7	0.00012047	-2.66			C3AR1	0.0325	1.08301	CRYM	0.0343	-2.18553											CSF2RB	0.00244456	1.26517						TYMS	0.0496845	1.61859	MXD1	0.0337189	-1.52412						IFNAR1	0.0221	-2.02223
		HDAC5	0.0236143	1.34	FLI1	0.0366367	-2.2			C5AR1	0.0027	4.34671	CTNNB1	0.0182	-1.14294											CSF3	0.00169616	2.82015						ZBTB10	0.0418193	1.14105	NDST2	0.0020738	-3.61204						IFNB1	0.0172	-1.99273
		Hmga2	0.00197248	2.38	GPX3	0.0306113	-2.08			CAMP	0.00128	4.50573	CYC1	0.000569	-1.84747											CTLA4	0.00318282	1.19808						ZC3H12C	0.0493341	2.33307	NFKBID	0.0271893	-2.23562						IGDCC3	0.0418	-1.29822
		HMMR	0.0470955	2.14	HIVEP3	0.00831412	-2.74			CARD6	0.00173	1.89602	DDAH2	0.0397	-1.18911											CXCL10	0.00709274	1.47903									OSM	0.0086626	-1.81361						IL1R1	0.00972	-1.05334
		HNRNPD	0.0210467	1.49	HTR1B	0.00035345	-3.86			CASP1	0.0119	1.03421	DLST	0.00368	-1.12761											CXCL2	6.56e-05	1.17601									PDGFB	0.030357	-1.5444						IRF2BP2	0.0374	-1.06466
		IL1RN	0.022392	2.15	IL1RL1	0.0116806	-2.61			CASP4	0.00177	2.10752	DYRK2	0.00141	-1.7707											CXCL6	0.0003409	1.98412									PLSCR1	0.0127544	-2.43653						ITGA2	0.0304	-1.13637
		IL2RA	0.0395891	1.64	IL23A	0.0156267	-1.19			CASP8	0.021	1.09241	ECSIT	0.00683	-1.08917											Cxcl9	0.014602	1.26504									POU2F2	0.0334789	-1.87892						ITGA6	0.0295	-1.15782
		ITGA2	0.0128319	2.02	ITGB3	0.0388625	-2.97			CBFB	0.00412	1.14009	EFNB2	0.0156	-2.3021											CXCR4	0.0368083	1.42618									PPARD	0.0317944	-2.29891						JAK1	0.00974	-1.09699
		ITGAM	0.0243336	1.01	JUND	0.0127842	-1.2			CBL	0.00807	1.01259	EHHADH	0.0103	-2.22815											CYR61	0.00385538	1.63486									PTK2B	0.0222417	-1.97696						LDLR	0.0144	-2.04601
		ITPKB	0.00054973	2.64	KRR1	0.0263841	-2.04			CCL19	0.0105	2.09152	EIF4E	0.00453	-1.1584											DOCK8	0.0225761	1.03552									SLC22A8	0.0289991	-2.38019						LMAN1	0.00932	-2.29954
		JUN	0.0244205	1.04	LCT	0.0227758	-1.59			Ccl2	0.00646	2.87419	ETHE1	0.0015	-3.0329											DUSP2	0.00398374	1.89353									SLC4A7	0.0341959	-2.02289						MAF	0.0468	-2.33891
		LDLR	0.0381286	1.16	LMO2	0.0329834	-1.84			CCL2	0.00646	2.87419	EZR	0.0073	-1.65911											EBI3	0.0324055	1.53965									SOCS1	0.0001209	-3.9875						MAFF	0.0447	-1.49842
		LTBP2	0.0325468	1.1	LMO4	0.00224619	-1.51			CCL22	0.048	2.4375	FABP4	0.00584	-1.54043											FAM20A	0.0434038	1.6153									TSC22D1	0.024658	-2.20762						MCL1	0.00692	-2.51748
		MAP3K2	0.00145309	1.74	LRP1	0.0465478	-2.45			CCL3L3	0.00988	3.48318	FAM84B	0.00639	-2.5872											FCER1G	0.00413034	1.28778									TULP4	0.0095158	-2.60794						MDM2	0.0219	-2.02404
		MAP4K4	0.0248551	1.23	MMP7	0.00265401	-3.72			CCL4	0.00261	3.69961	FLRT3	0.0456	-2.88315											FGF2	0.0116463	1.49074									ZEB2	0.0289257	-2.35754						Mnt	0.00272	-2.32219
		Marcks	0.0374469	1.18	Mpo	0.046693	-1.5			Ccl7	0.0233	2.43494	Fnbp1l	0.0309	-1.83584											FLI1	0.0039527	1.23383									ZNF613	0.0190474	-3.15484						MSR1	0.00765	-1.47561
		MMP13	0.0327813	3.93	NFE2L2	6.294e-05	-3.9			CCR1	0.0149	3.61886	FUT4	0.00438	-2.3517											FRMD6	0.00044788	1.32534																	NAB2	0.00329	-1.9496
		MMP14	0.0343631	1.04	NKX2-2	0.00076244	-3.08			Ccr2	0.0126	2.4671	GPX3	0.00411	-1.10601											FST	0.00377732	1.84463																	OAS2	0.0183	-2.04077
		MXD1	0.00351197	1.51	OLFM4	0.0257429	-3.42			CD14	0.0129	1.84409	GSTZ1	0.0226	-1.46717											GBP5	0.0135555	1.15703																	PCDH7	0.0468	-1.27586
		MYCN	0.00514424	2.01	OLR1	0.00911438	-1.35			CD163	0.0151	2.14734	H1f0	0.00849	-1.68764											GLIPR1	0.00151441	1.43665																	PML	0.00619	-2.25275
		Ncaph	0.0188431	2.74	OSGIN2	0.00223054	-2.07			CD180	0.000108	2.65514	Hmga2	0.00011	-2.06865											HAX1	0.026104	1.0355																	PPM1A	0.0385	-1.013
		NLRP3	0.0161229	1.05	PIK3CA	0.0437717	-1.02			CD247	0.00575	2.21227	HMGCS1	0.000905	-1.86679											HGF	1.531e-05	2.38413																	PTGS2	0.0383	-1.55443
		PIGQ	0.0110268	2.03	PLAGL1	0.0378608	-1.23			CD274	0.00223	4.75612	HPCA	0.0293	-1.68738											HIVEP3	0.0223525	1.19937																	PTPN11	0.00454	-1.18694
		PIK3CG	0.0137278	1.91	PLIN4	0.0161951	-3.87			CD28	4.85e-05	3.03757	ID1	0.0364	-1.84167											ICAM1	0.00501724	1.25029																	Rap2a	0.0397	-1.99706
		PLAUR	0.0472122	1.03	POU2F2	0.0401137	-2.1			CD3E	0.000651	2.20617	ID3	0.0138	-1.08668											IFIH1	0.00630539	1.12133																	Rasal2	0.0396	-1.54858
		PLK2	0.0216815	1.25	RASGEF1B	0.0137676	-3.15			CD40	0.000114	2.70058	IFRD2	0.0384	-1.1884											IFIT2	0.0113451	1.08052																	RCL1	0.0179	-1.50128
		PPFIBP1	0.04495	1.22	RGS6	0.0463671	-1.43			CD40LG	0.00617	1.37615	IRS2	0.0117	-1.28452											IL10	0.00234889	1.42677																	REPIN1	0.0434	-1.35692
		PSMA3	0.0193812	1.43	RHEB	0.00862184	-1.72			CD44	0.0347	1.47601	ITGA6	0.0487	-1.06529											IL1A	0.025557	1.15779																	SCARB1	0.00709	-1.85521
		PTGS2	0.0105768	1.32	SCARB1	0.0222354	-2.04			CD47	0.00355	1.0152	JAG1	0.018	-1.35768											IL1B	0.00536684	1.4474																	SCARB2	0.0201	-1.2746
		RANBP1	0.0477257	1.82	SCN11A	0.0278482	-1.06			CD48	0.00145	2.19681	KBTBD11	0.000718	-3.1786											IL4I1	0.00039519	1.67267																	SDE2	0.025	-2.15458
		RGS1	0.0253429	1.87	SCN8A	0.00010971	-3.09			CD5	0.000238	2.2096	KIAA1522	0.0135	-2.93278											IL6	0.00162922	2.35802																	SLC2A1	0.0468	-1.55995
		RGS2	0.0103115	1.28	SDS	0.0160532	-2.04			CD69	0.00271	3.24003	Lcor	0.0253	-1.41423											IL7R	9.897e-05	1.56347																	SLC30A1	0.0447	-1.87554
		RNF213	0.00101847	2.55	SRC	0.0291587	-1.6			CD72	0.00174	1.7245	LDLR	0.00167	-1.57389											INHBA	0.0001918	2.73695																	SLC39A6	0.0152	-1.18427
		SCARF2	0.00088573	1.92	STAT1	0.0422155	-1.19			CD74	0.00464	1.79182	LGALS3	0.00575	-1.81487											ITGA5	0.00832	1.11606																	SLC4A7	0.00647	-2.33432
		SERPINE1	0.00526382	4.21	TFPI	0.028165	-1.23			CD83	0.000128	2.85758	LGALS3BP	0.0162	-1.10191											ITPR1	0.00867114	1.18487																	SLC7A5	0.0492	-1.3524
		SLC16A10	0.0329196	1.77	TLR7	0.0200522	-1.05			CD8A	0.0128	1.01914	LSM3	0.00938	-1.15663											JAK3	0.0184697	1.37337																	SNAPC3	0.0262	-2.01449
		SLC20A1	0.00981521	1.52	TXNIP	0.00931372	-1.11			CD8B	0.0273	1.55792	MAPK3	0.0022	-1.86658											LY6E	0.00190509	1.39092																	SP1	0.00723	-1.25394
		SLC7A5	0.0177733	1.37	UBA6	0.0225601	-2.17			CD93	0.0322	1.76989	MBD2	0.0207	-1.36617											LY96	0.00465288	1.13702																	SPAG9	0.00745	-1.11563
		ST6GAL1	0.00266059	2.42	VCAM1	0.0297252	-1.32			CDH11	0.0159	1.51895	MCM7	0.0242	-1.15442											MAF	0.00194918	1.50651																	STAMBPL1	0.0438	-1.95788
		STC2	0.0117634	2.42	VEGFC	0.0451104	-1.19			CDK5R1	0.0031	1.63374	MID1	0.0318	-2.05934											MMP9	0.0201924	1.1909																	STAT1	0.0259	-1.08201
		STK17B	0.0382436	1.41	YBX1	0.00964647	-2.71			CEBPB	0.0245	2.2691	MMP15	0.00227	-2.48529											NR4A3	0.00844648	1.38952																	STX11	0.00475	-2.91879
		TGM2	0.0143031	1.54						CFB	0.000648	3.11998	MVP	0.000497	-1.40634											PDE4B	0.00126907	1.36639																	TJP1	0.0325	-1.19534
		THBS1	0.00524145	2.22						CFLAR	0.00778	1.66922	NET1	0.00306	-1.90951											PDPN	2.263e-05	2.76832																	TRADD	0.0076	-2.40072
		Tnik	0.0456874	1.1						CH25H	0.017	1.34782	NKX2-2	0.0142	-1.40429											PLAU	0.00049078	1.41435																	TRIB1	0.0227	-1.75398
		ZMYM2	0.0116055	1.83						CHAC1	0.0205	1.89668	OAS1	0.0218	-1.15209											PLEK	0.0317523	1.18725																	WSB1	0.0157	-1.37629
		ZNF107	0.00201334	2.74						CHST1	0.0208	1.28346	P2RY2	0.0132	-1.25268											PLTP	0.0447456	1.20429																	Yaf2	0.0349	-1.33126
		ZNF800	0.015909	2.57						CLIC4	0.00777	1.74403	PCK2	0.00235	-1.6014											PTGS2	0.00160965	2.25018																	ZNF443	0.0393	-1.59718
										CLK1	0.00494	1.52861	PDGFA	0.00148	-1.30344											PTK2B	0.00035066	1.40444
										CMTM2	0.00403	7.1197	PHB2	0.00581	-1.01429											PTX3	0.018249	1.16942
										CNR2	0.00301	2.554	PIP5K1B	0.00128	-2.2055											RBMS1	0.0009217	1.30755
										COPZ2	0.0179	1.73072	PON2	0.0128	-1.50752											RCSD1	0.0288185	1.26625
										CPA5	0.0427	1.41973	PPARG	0.00125	-4.30321											RGS1	0.00225572	1.91965
										CPEB4	0.0189	1.35506	PPIC	0.0182	-1.47678											RHOH	0.0123173	1.0231
										CPXM1	0.00295	2.95686	PPP1R3C	0.0154	-1.53628											ROBO1	0.00226174	1.19102
										CR1L	9.86e-06	3.10399	Pvr	0.00653	-1.47495											SAMD4A	0.00816102	1.58723
										CREB5	0.0207	4.20785	RAB11FIP1	0.00826	-1.32628											SAMSN1	0.00085846	1.38814
										CSF1	0.00906	1.74412	RAB14	0.00325	-1.17556											SCARA3	0.00858335	1.46792
										CSF2	0.0248	5.11791	RALGDS	0.00192	-1.54871											SDC2	0.00110903	1.48968
										CSF2RB	0.0037	2.43158	RANBP1	0.038	-1.18055											SELE	0.00391361	2.06312
										CSF3	0.00203	8.32966	RHOC	0.00833	-1.20328											SELL	0.0154061	1.38485
										CTLA4	3.31e-05	4.5565	RHOV	0.00617	-2.38325											SERPINE1	0.00651752	2.14603
										CXCL10	0.00478	3.84226	S100A10	0.00791	-1.38351											SLAMF7	0.0058572	1.28715
										CXCL11	0.00203	3.64435	SCUBE2	0.00254	-1.96705											SLC16A10	0.0353841	1.66093
										CXCL13	0.00482	4.98863	SLC20A1	0.00364	-1.10583											Slc2a6	0.0269477	1.45377
										CXCL2	4.47e-05	4.44522	SLC2A1	0.0291	-1.21636											SLFN12	0.0062794	1.00129
										CXCL3	7.9e-05	4.44882	Spry1	0.0132	-1.02035											SOCS1	0.00567023	1.39391
										Cxcl3	7.9e-05	4.44882	SPRY2	0.0105	-2.0307											SOCS3	0.00145597	1.21345
										CXCL6	0.00378	5.93793	SQLE	0.0122	-1.19899											Srgn	0.00084364	1.47464
										Cxcl9	0.00509	4.01211	SREBF1	0.00756	-1.03417											TFPI	0.00207236	1.01493
										CXCR4	1.57e-05	2.96365	SST	0.0082	-5.01738											THBD	0.00210773	1.25542
										CXorf21	0.000705	2.0855	SYTL4	0.00119	-1.59301											TLR1	0.00231592	1.05126
										CYR61	0.0123	2.48623	Tax1bp3	0.000773	-1.66778											TLR2	0.00801075	1.65037
										DCTN1	0.0289	1.81957	TDP2	0.00784	-1.61402											TLR8	0.00961167	1.23404
										DDR2	0.0113	1.66766	TFCP2L1	0.0245	-4.01475											TNFAIP6	0.0101126	2.29047
										Ddx17	0.0103	1.04024	TJP1	0.00789	-1.55797											TRAF1	0.00047364	1.39567
										DENND5A	0.00643	2.03458	TNFRSF11A	0.0346	-2.0381											TRIM13	0.0291437	1.16195
										DHX58	0.0328	1.1334	TOM1L1	0.0164	-2.94745											WTAP	0.00103487	1.5993
										DOCK8	0.000185	2.08695	Tpm1	0.00247	-1.74179											ZEB2	0.00044677	1.73792
										DOK3	0.000561	3.64619	TSC22D1	0.00884	-1.1955											ZMYM2	0.0326921	1.29552
										DUSP2	0.00569	1.91791	UCHL3	0.0109	-1.12334											ZNF613	0.00224028	1.49475
										DUSP4	0.00287	2.22529	UNG	0.00694	-1.62162
										EBI3	0.000105	1.946	UQCRC1	0.00798	-1.51572
										EGR2	0.00916	2.6024	VDAC1	0.00115	-1.40388
										EGR3	0.0046	3.66843	WFDC2	0.0465	-1.72199
										ELL2	0.00469	2.09076	YWHAZ	0.00256	-1.08011
										ELOVL3	0.0223	2.29498	ZFP62	0.0154	-1.48216
										EPSTI1	0.0106	2.02679	ZWINT	0.0207	-1.90605
										EVI2A	0.000259	2.1504
										FAM20A	0.00153	3.77512
										FCER1G	0.0111	2.33124
										FGF11	0.000845	2.23482
										FGF2	0.0381	2.50534
										FLI1	0.000658	1.79246
										FYN	8.36e-05	2.4092
										Gabpb1	0.0276	1.15333
										GADD45B	0.0176	2.60968
										GBP2	0.00557	2.10003
										GBP4	0.00166	2.56102
										GBP5	0.00159	4.719
										GCA	0.0269	2.23692
										GIMAP4	0.00656	2.05014
										GLIPR1	0.0109	1.80387
										GPR132	0.000616	2.73668
										GPR84	0.0111	3.91294
										GRAP2	0.0141	1.36104
										GRINA	0.00402	1.6467
										HCK	0.0172	2.22544
										HERPUD1	0.0111	1.14799
										HHEX	5.25e-05	2.13025
										HIF1A	0.00822	1.7114
										HIVEP3	0.000373	2.66342
										HLA-A	0.00615	1.17988
										HLA-DMA	0.00232	1.67438
										HOPX	0.0127	2.07306
										ICAM1	0.00452	2.92969
										ICAM2	0.0122	1.43454
										ICAM4	0.00466	2.34142
										ICAM5	0.00331	1.14724
										IDO1	0.000268	5.20062
										IFI16	0.000511	2.26378
										IFI30	0.00277	1.95751
										IFIH1	0.021	1.40279
										IFIT2	0.0134	4.14466
										IFIT3	0.0125	2.86371
										Ifitm1	0.00324	1.72657
										IFITM2	0.00337	2.21617
										IFITM3	0.0049	1.59027
										IFNAR2	0.000429	1.81198
										IFNB1	0.0249	1.92453
										IFNG	0.00645	6.4246
										IKBKB	0.0017	1.40754
										IL10	0.00583	3.06048
										IL10RA	0.000202	2.33538
										IL12B	0.00466	2.90752
										IL15	0.0215	1.23175
										IL15RA	0.000562	4.19201
										IL1A	0.00204	4.33894
										IL1B	0.0085	5.35477
										IL1R1	0.00323	1.88883
										IL1RN	0.0401	2.97672
										IL23A	0.000158	4.31591
										IL2RA	0.000216	3.99932
										IL2RB	0.00604	2.71284
										IL2RG	0.00388	1.37037
										IL3RA	0.0167	1.76799
										IL4I1	0.00352	2.77816
										IL6	0.000946	7.5631
										IL7R	0.0026	2.89113
										INHBA	0.00354	5.97654
										INPP5D	0.00114	2.05391
										INSIG2	0.00655	1.27316
										IRAK2	0.00392	2.31886
										IRAK3	0.00978	2.23713
										IRF1	0.00469	1.66265
										IRF2	0.0112	1.10483
										IRF4	0.00357	2.54568
										IRF5	0.00276	1.80533
										IRF7	0.0174	2.24787
										IRF9	0.0158	1.10123
										ISG15	0.0456	1.5642
										ISG20	0.00609	1.38697
										ITGA4	0.000754	1.42508
										ITGA5	0.0149	2.36901
										ITGAM	0.00315	2.67257
										ITGAX	0.000556	3.43552
										ITGB2	0.00161	3.80499
										ITK	0.0018	2.64993
										ITPKB	0.00741	1.09014
										ITPR1	0.000698	1.86061
										JAK3	1.01e-05	2.76634
										JAKMIP2	0.0029	1.24958
										Jmy	0.0065	1.53088
										JUNB	0.0438	1.2649
										Klf7	0.00143	2.34503
										LAP3	0.0137	1.32556
										LILRB4	0.0011	3.42259
										LIMS1	0.00269	1.23934
										LMCD1	0.00659	1.99401
										LMO2	0.00137	1.62073
										LMO4	0.00358	1.64452
										LTB	0.000415	2.93107
										LTBP1	0.0287	1.05151
										LTBP2	0.000101	3.25747
										LY6E	0.000978	2.25779
										LY96	0.00233	2.72651
										LYL1	0.00831	1.82269
										LYN	0.00309	2.26071
										MAF	0.011	1.08062
										MAFB	0.0227	1.62728
										MAFF	0.0378	1.32668
										MALT1	0.00382	1.49667
										MAP3K1	0.00192	1.03731
										MAP3K14	0.00955	1.08558
										MAP3K3	0.00246	1.47055
										MAP3K8	0.00135	3.06974
										MAP4K4	0.000567	1.85434
										MMP14	0.0107	2.19445
										MMP7	0.0191	3.02124
										MMP9	0.00448	2.66596
										MOSPD2	0.019	1.33211
										Mpo	0.0218	1.93835
										MSC	0.00742	2.48295
										MSR1	0.0213	1.51895
										MTMR14	0.00415	1.01596
										MX1	0.0375	1.84047
										Mx2	0.00161	3.07151
										NAB2	0.0257	1.301
										NAMPT	0.0167	2.81695
										NCOA3	0.00656	1.17939
										NDST2	0.00346	1.38486
										NFE2	0.00585	5.88666
										NFKB2	0.000696	1.6925
										NFKBIA	0.00883	1.36753
										NFKBID	0.000317	2.26219
										NFKBIE	0.00177	1.36918
										NFKBIZ	0.00561	2.13059
										NGF	0.00199	4.17715
										NLRP3	0.0214	2.22897
										NPY2R	0.001	2.95819
										NR4A3	0.0038	4.35961
										OAS2	0.000444	2.32881
										ORAI2	4.7e-05	2.51357
										OSM	0.00164	7.60215
										PAK1	0.0364	1.25194
										PARP14	0.00568	1.47078
										PARVB	0.00169	1.70693
										PBX3	0.00274	1.11687
										PCP4	0.00114	1.21316
										PDCD1	9.67e-05	2.9753
										PDE4B	0.00334	3.69806
										PDGFB	0.0135	1.37683
										PDGFRL	0.00539	1.26679
										PDPN	0.00371	3.65323
										PFKFB3	0.00143	2.99568
										PHLDA1	0.0382	1.82916
										PIK3AP1	0.000612	2.36697
										PIK3CG	0.000477	2.01004
										PLA2G5	0.00267	1.33024
										Plagl2	0.00224	2.37874
										PLAU	0.00194	3.70588
										PLAUR	0.025	1.17087
										PLEK	0.00515	4.00951
										PLK3	0.0119	1.91175
										Pmaip1	0.00227	1.5672
										PML	0.000549	1.7498
										PNRC1	0.00595	1.67892
										POU2F2	1.55e-05	2.61762
										PRDM1	0.00149	2.61787
										PRDM2	0.00159	1.30024
										PRRX2	0.00897	2.33466
										PSMA1	0.0244	1.429
										PSMB9	0.032	1.3279
										PSTPIP1	0.000429	2.25026
										PTGS1	0.0497	1.5193
										PTGS2	0.022	4.46658
										PTK2	0.0222	1.22674
										PTPN6	0.000731	1.57942
										RAB33A	0.00385	2.19025
										RAPH1	0.000768	3.30201
										RASSF4	0.00273	1.85319
										RBMS1	0.00482	1.94127
										RCSD1	0.00124	1.90218
										RECQL	0.00229	1.35695
										RELB	0.0376	1.10774
										RFX5	0.00361	1.68078
										RGS1	0.000448	2.94228
										RHOH	0.000194	3.565
										RIPK2	0.0126	1.81892
										RNF166	0.000869	1.67814
										RNF213	0.00133	1.91345
										ROBO1	0.0125	1.96871
										S1PR1	0.00232	2.11068
										SAMD4A	0.00234	1.86282
										Samd9l	0.00226	2.21619
										SAMSN1	0.000971	3.36024
										SAT1	0.0119	2.74832
										SBNO2	0.00333	1.99997
										SCARA3	0.000535	1.51546
										SEC14L1	0.000876	1.75768
										SELE	0.00929	5.64844
										SELL	2.65e-05	5.36129
										SERPINE1	0.000126	3.5385
										SERPINF1	0.00422	1.58411
										SERPING1	0.00035	2.31442
										SH3BP5	0.000263	1.97139
										SHC3	0.0355	3.62108
										SIGIRR	0.00924	1.66974
										SKIL	0.00991	1.19827
										SLAMF7	0.00536	2.52024
										SLC16A10	0.043	2.15256
										SLC16A6	0.00631	3.48885
										Slc2a6	0.000628	2.88969
										SLC31A2	0.00757	1.83752
										SLC38A2	0.00658	1.1232
										SLC39A6	0.000635	1.73509
										SLC7A5	0.00849	2.47234
										SLFN12	0.000994	2.28675
										SOAT2	0.00294	2.69487
										SOCS1	0.000222	3.75114
										SOCS3	0.00463	4.29643
										SOD2	0.0174	2.79295
										Sp100	0.00252	1.42443
										Srgn	0.00219	2.98861
										ST6GAL1	0.000182	2.20596
										STAG2	0.011	1.39322
										STAP1	0.000845	2.63707
										STAR	0.000833	4.20469
										STAT1	0.00261	2.61092
										STAT2	0.00472	1.42626
										STAT5A	0.00131	1.76141
										STC2	0.031	3.06963
										STK17B	0.0022	2.06756
										STX11	0.00714	2.91998
										SWAP70	0.00201	1.39803
										TAP1	0.0105	1.4871
										TFEC	0.000775	2.3554
										TFPI	0.0262	1.08375
										TGFB1	0.00165	1.62801
										TGM2	0.000121	2.32126
										THBD	0.0228	1.69
										TIMP1	0.0139	2.56535
										TLR1	0.00767	3.44106
										TLR2	0.015	3.14874
										TLR4	0.038	1.73705
										TLR5	0.044	1.44614
										TLR6	0.000361	3.03238
										TLR8	0.0214	2.65679
										TLR9	7.15e-05	2.5159
										TMEM140	0.0283	1.77965
										TNF	0.000392	3.33162
										TNFAIP2	0.00117	2.80843
										TNFAIP3	0.00501	1.91815
										TNFAIP6	0.028	5.35836
										TNFRSF1B	0.00912	1.8857
										TNFSF13B	0.00164	2.91927
										Tnfsf9	0.002	2.112
										TP53INP1	0.00325	2.45597
										TRADD	0.0108	1.16423
										TRAF1	0.000221	3.32872
										TRIM27	0.000373	3.43742
										TRPS1	0.00125	1.93722
										Tsc22d3	0.000231	1.88563
										TSPAN33	0.00349	1.24767
										UCP2	0.0234	1.52995
										VAV1	0.000419	2.08095
										VCAM1	0.00408	2.1266
										VEGFC	0.0102	2.11462
										WARS	0.00607	1.83489
										WAS	0.000803	1.96239
										ZBTB1	0.00206	1.52661
										ZBTB32	0.000141	4.64824
										ZC3H12A	0.000364	2.02961
										ZFP36L1	0.00178	1.40866
										ZHX2	0.00766	1.16674
										ZNF107	0.0034	1.21306
[truncated: 22 more columns]
