# Supplementary material for: Approaching Inflammation Paradoxes—Proinflammatory Cytokine Blockages Induce Inflammatory Regulators
Source: Front Immunol. 2020 Oct 19;11:554301. doi: 10.3389/fimmu.2020.554301 (PMC7604447; doi:10.3389/fimmu.2020.554301)
Supplement: Supplementary Table S7 — IPA results of up-regulated innatomic genes in deficiencies of proinflammatory cytokines and regulators. (∣Z score∣> 2) [file Table_7.xlsx]

## Sheet: S7 up-regulated IGs IPA
GSE NO.	Method	Ingenuity Canonical Pathways	-log(p-value)	Ratio	z-score	Molecules	GSE NO.	Method	Ingenuity Canonical Pathways	-log(p-value)	Ratio	z-score	Molecules	GSE NO.	Method	Ingenuity Canonical Pathways	-log(p-value)	Ratio	z-score	Molecules	GSE NO.	Method	Ingenuity Canonical Pathways	-log(p-value)	Ratio	z-score	Molecules	GSE NO.	Method	Ingenuity Canonical Pathways	-log(p-value)	Ratio	z-score	Molecules	GSE NO.	Method	Ingenuity Canonical Pathways	-log(p-value)	Ratio	z-score	Molecules	GSE NO.	Method	Ingenuity Canonical Pathways	-log(p-value)	Ratio	z-score	Molecules	GSE NO.
GSE43145	Tnf KO	Interferon Signaling	9.67	0.167	2.449	IFIT3,IRF1,PSMB8,STAT1,STAT2,TAP1	GSE33253	Tnfr1,2 KO	Mouse Embryonic Stem Cell Pluripotency	4.87	0.0385	2	ID1,ID2,ID3,RAP2A	GSE9892	Ifng KO	Fcγ Receptor-mediated Phagocytosis in Macrophages and Monocytes	4.61	0.0532	2.236	ACTA2,CSF2,NCK2,PIK3CG,YES1	GSE39592	Ifngr1 KO	Neurotrophin/TRK Signaling	8.37	0.104	2.828	AKT1,CREB5,MAP2K3,MAP2K6,MAP2K7,MAPK8,PDPK1,PLCG1	GSE63761	Il6 KO	PI3K Signaling in B Lymphocytes	6.49	0.0435	2.449	ATF3,BLNK,CD180,NFKBID,PIK3AP1,VAV1	GSE88800	Il17ra KO	Toll-like Receptor Signaling	13.4	0.158	2.121	CD14,FOS,IL18,IL1A,IL1B,IL1RN,IRAK3,NFKBIA,TLR6,TNF,TNFAIP3,TRAF1	GSE64308	Il18 KO	Acute Phase Response Signaling	5.71	0.0335	2.236	APOA1,FGB,FGG,IL1B,MAP2K6,MAPK8	GSE40666
		Tec Kinase Signaling	5.68	0.0368	2.236	ITGA4,ITK,RHOH,STAT1,STAT2,TNF			ERK/MAPK Signaling	3.82	0.0207	2	FOS,H3F3A/H3F3B,ITGA4,RAP2A			Cardiac Hypertrophy Signaling (Enhanced)	4.17	0.0186	2.828	ADCY3,CSF2,EDNRB,FGF11,IL1RL1,LTB,OSM,PIK3CG,RPS6KA5			B Cell Receptor Signaling	7.54	0.0538	3.162	AKT1,CFL2,CREB5,IKBKG,MALT1,MAP2K3,MAP2K6,MAP2K7,MAPK8,PDPK1			Leukocyte Extravasation Signaling	5.56	0.0302	2.449	ITGAM,ITGB2,MMP13,MMP14,PRKCD,VAV1			TREM1 Signaling	11.9	0.147	3.317	CXCL3,IL10,IL18,IL1B,IL6,ITGA5,MPO,NLRP3,Tlr13,TLR6,TNF			Endocannabinoid Cancer Inhibition Pathway	3.63	0.0278	2	ATF3,CDH1,CDKN1A,MAP2K6
		Production of Nitric Oxide and Reactive Oxygen Species in Macrophages	4.12	0.0266	2.236	APOA1,IRF1,RHOH,STAT1,TNF										Th2 Pathway	3.85	0.0368	2	CD247,CD28,IL1RL1,JAG1,PIK3CG			CD28 Signaling in T Helper Cells	6.88	0.0672	2.828	AKT1,ARPC2,IKBKG,ITK,MALT1,MAPK8,PDPK1,PLCG1			Colorectal Cancer Metastasis Signaling	3.83	0.0198	2.236	MMP13,MMP14,Tlr13,TLR6,TLR8			Neuroinflammation Signaling Pathway	10.2	0.0533	3.5	BIRC3,FAS,FOS,HMOX1,IKBKE,IL10,IL18,IL1B,IL6,IRAK3,MMP9,NLRP3,NOS2,Tlr13,TLR6,TNF			NF-κB Signaling	3.27	0.0223	2	IL1B,MAP2K6,MAPK8,TLR8
		Dendritic Cell Maturation	3.08	0.0221	2	B2M,STAT1,STAT2,TNF										FGF Signaling	3.58	0.0471	2	FGF11,HGF,PIK3CG,RPS6KA5			NF-κB Signaling	6.59	0.0503	3	AKT1,CSNK2A1,IGF2R,IKBKG,MALT1,MAP2K6,MAP2K7,MAPK8,TLR9			B Cell Receptor Signaling	3.28	0.0215	2	BLNK,NFKBID,PIK3AP1,VAV1			Acute Phase Response Signaling	10.1	0.0726	2.714	FOS,HMOX1,IKBKE,IL18,IL1A,IL1B,IL1RN,IL6,NFKBIA,NFKBID,OSM,Saa3,TNF			Cardiac Hypertrophy Signaling (Enhanced)	2.47	0.0103	2.236	EDN1,IL1B,IL2RB,MAP2K6,MAPK8
																PD-1, PD-L1 cancer immunotherapy pathway	3.23	0.0381	-2	CD247,CD28,PIK3CG,SKP2			EGF Signaling	6.48	0.107	2.449	AKT1,CSNK2A1,JAK1,MAP2K7,MAPK8,PLCG1			Neuroinflammation Signaling Pathway	2.52	0.0134	2	NFE2L2,Tlr13,TLR6,TLR8			IL-6 Signaling	9.47	0.088	3.162	CD14,FOS,IKBKE,IL18,IL1A,IL1B,IL1RN,IL6,NFKBIA,NFKBID,TNF			Neuroinflammation Signaling Pathway	2.45	0.0134	2	IL1B,MAPK8,MMP9,TLR8
																ILK Signaling	3.17	0.0262	2	ACTA2,BMP2,NCK2,PIK3CG,RPS6KA5			ErbB Signaling	6.38	0.0745	2.646	AKT1,HBEGF,MAP2K3,MAP2K6,MAPK8,PDPK1,PLCG1										LXR/RXR Activation	8.39	0.0826	-2.53	CD14,IL18,IL1A,IL1B,IL1RN,IL6,LDLR,MMP9,NOS2,TNF
																Role of NFAT in Regulation of the Immune Response	2.37	0.0222	2	BLNK,CD247,CD28,PIK3CG			Integrin Signaling	5.97	0.0425	3	AKT1,ARPC2,ITGA4,ITGA6,LIMS1,MAPK8,PDGFB,PLCG1,RHOH										iNOS Signaling	7.96	0.156	2.646	CD14,FOS,IKBKE,IRAK3,NFKBIA,NFKBID,NOS2
																Leukocyte Extravasation Signaling	2.21	0.0201	2	ABL1,ACTA2,MMP15,PIK3CG			Fc Epsilon RI Signaling	5.71	0.0593	2.646	AKT1,MAP2K3,MAP2K6,MAP2K7,MAPK8,PDPK1,PLCG1										PPAR Signaling	7.78	0.0865	-3	FOS,IKBKE,IL18,IL1A,IL1B,IL1RN,NFKBIA,NFKBID,TNF
																Systemic Lupus Erythematosus In T Cell Signaling Pathway	2.19	0.0156	2	CD247,CD28,IRF4,PIK3CG,YES1			Neuroinflammation Signaling Pathway	5.64	0.0334	3.162	AKT1,CFLAR,CREB5,IKBKG,JAK1,MAPK8,PLCG1,PSEN1,TLR9,XIAP										Systemic Lupus Erythematosus In B Cell Signaling Pathway	7.78	0.0473	2.496	BCL2L11,FOS,FOXG1,IL10,IL18,IL1A,IL1B,IL6,OSM,PIK3AP1,TNF,Tnfsf9,TRAF1
																Integrin Signaling	2.12	0.0189	2	ABL1,ACTA2,NCK2,PIK3CG			FGF Signaling	5.4	0.0706	2.449	AKT1,CREB5,MAP2K3,MAP2K6,MAPK8,PLCG1										Cardiac Hypertrophy Signaling (Enhanced)	7.24	0.0329	3.873	CSF2RB,EDN1,IKBKE,IL15RA,IL18,IL1A,IL1B,IL6,IL7R,ITGA2,ITGA5,MAP3K8,OSM,PDE4B,TNF,Tnfsf9
																Colorectal Cancer Metastasis Signaling	1.86	0.0158	2	ADCY3,MMP15,PIK3CG,PTGER4			ILK Signaling	5.32	0.0419	2.646	AKT1,CFL2,CREB5,LIMS1,MAP2K6,MAPK8,PDPK1,RHOH										Dendritic Cell Maturation	6.68	0.0546	2.53	IKBKE,IL10,IL18,IL1A,IL1B,IL1RN,IL6,NFKBIA,NFKBID,TNF
																							RANK Signaling in Osteoclasts	5.28	0.0674	2.449	AKT1,IKBKG,MAP2K6,MAP2K7,MAPK8,XIAP										Type I Diabetes Mellitus Signaling	6.35	0.0721	2.646	APAF1,FAS,IKBKE,IL1B,NFKBIA,NFKBID,NOS2,TNF
																							CD27 Signaling in Lymphocytes	5.2	0.0943	2.236	IKBKG,MAP2K3,MAP2K6,MAP2K7,MAPK8										p38 MAPK Signaling	6.15	0.0678	2.121	DUSP1,FAS,IL18,IL1A,IL1B,IL1RN,IRAK3,TNF
																							Leukocyte Extravasation Signaling	5.19	0.0402	2.646	CD44,ITGA4,ITGA6,ITK,MAPK8,MMP13,PLCG1,RHOH										HMGB1 Signaling	6.05	0.0545	2.828	FOS,IL18,IL1A,IL1B,IL6,OSM,RHOV,TNF,Tnfsf9
																							Neuregulin Signaling	5.09	0.0625	2.236	AKT1,HBEGF,ITGA4,PDPK1,PLCG1,PSEN1										Production of Nitric Oxide and Reactive Oxygen Species in Macrophages	5.58	0.0479	2.828	FOS,IKBKE,MAP3K8,MPO,NFKBIA,NFKBID,NOS2,RHOV,TNF
																							HMGB1 Signaling	4.77	0.0427	2.646	AKT1,MAP2K3,MAP2K6,MAP2K7,MAPK8,RHOH,SP1										Colorectal Cancer Metastasis Signaling	5.4	0.0395	3.162	FOS,IL6,MMP13,MMP7,MMP9,NOS2,RHOV,Tlr13,TLR6,TNF
																							Rac Signaling	4.73	0.0541	2.449	ARPC2,CD44,CFL2,ITGA4,MAP2K7,MAPK8										Antioxidant Action of Vitamin C	5.34	0.0654	-2.449	CSF2RB,HMOX1,IKBKE,NFKBIA,NFKBID,SLC2A1,TNF
																							NGF Signaling	4.64	0.0522	2.449	AKT1,CREB5,IKBKG,MAPK8,PDPK1,PLCG1										MIF Regulation of Innate Immunity	5.23	0.119	2.236	CD14,FOS,NFKBIA,NFKBID,NOS2
																							Endocannabinoid Developing Neuron Pathway	4.62	0.0517	2.449	AKT1,CREB5,MAP2K3,MAP2K6,MAP2K7,MAPK8										Inflammasome pathway	5.2	0.2	2	AIM2,IL18,IL1B,NLRP3
																							Toll-like Receptor Signaling	4.43	0.0658	2.236	IKBKG,MAP2K3,MAP2K6,MAPK8,TLR9										Osteoarthritis Pathway	5.14	0.0423	2.333	CASP4,HIF1A,IL1B,ITGA2,ITGA5,MMP13,MMP9,NOS2,TNF
																							Production of Nitric Oxide and Reactive Oxygen Species in Macrophages	4.39	0.0372	2.646	AKT1,IKBKG,JAK1,MAP2K7,MAPK8,PLCG1,RHOH										Cholecystokinin/Gastrin-mediated Signaling	5.03	0.0588	2.646	FOS,IL18,IL1A,IL1B,IL1RN,RHOV,TNF
																							PDGF Signaling	4.15	0.0575	2.236	CSNK2A1,JAK1,MAPK8,PDGFB,PLCG1										RANK Signaling in Osteoclasts	4.75	0.0682	2	BIRC3,FOS,IKBKE,MAP3K8,NFKBIA,NFKBID
																							Type II Diabetes Mellitus Signaling	4.11	0.042	2.236	AKT1,IKBKG,MAP2K7,MAPK8,PDPK1,SOCS7										STAT3 Pathway	4.68	0.0519	2	CDKN1A,CSF2RB,IL15RA,IL1A,IL1B,IL7R,PIM1
																							PFKFB4 Signaling Pathway	4.11	0.087	2	CREB5,MAP2K3,MAP2K6,MAP2K7										IL-1 Signaling	4.67	0.0659	2.449	FOS,IKBKE,IL1A,IRAK3,NFKBIA,NFKBID
																							IL-1 Signaling	4.06	0.0549	2.236	IKBKG,MAP2K3,MAP2K6,MAP2K7,MAPK8										IL-8 Signaling	4.47	0.0402	2.828	FOS,HMOX1,IKBKE,IRAK3,ITGAM,MMP9,MPO,RHOV
																							Tec Kinase Signaling	3.8	0.0368	2.449	ITGA4,ITK,JAK1,MAPK8,PLCG1,RHOH										VDR/RXR Activation	3.91	0.0641	2	CAMP,CD14,CDKN1A,MXD1,THBD
																							Cardiac Hypertrophy Signaling	3.72	0.0292	2.646	AKT1,MAP2K3,MAP2K6,MAP2K7,MAPK8,PLCG1,RHOH										LPS-stimulated MAPK Signaling	3.81	0.061	2.236	CD14,FOS,IKBKE,NFKBIA,NFKBID
																							GNRH Signaling	3.67	0.0349	2.449	CREB5,HBEGF,MAP2K3,MAP2K6,MAP2K7,MAPK8										NF-κB Activation by Viruses	3.81	0.061	2.236	IKBKE,ITGA2,ITGA5,NFKBIA,NFKBID
																							iCOS-iCOSL Signaling in T Helper Cells	3.67	0.0455	2.236	AKT1,IKBKG,ITK,PDPK1,PLCG1										Role of IL-17F in Allergic Inflammatory Airway Diseases	3.77	0.0889	2	CCL4,IL1B,IL6,MMP13
																							Pancreatic Adenocarcinoma Signaling	3.67	0.0455	2.236	AKT1,CDKN1A,HBEGF,JAK1,MAPK8										FAT10 Cancer Signaling Pathway	3.73	0.087	2	IKBKE,IL6,NFKBIA,TNF
																							Glioma Signaling	3.65	0.045	2	AKT1,CDKN1A,IGF2R,PDGFB,PLCG1										Adrenomedullin signaling pathway	3.64	0.0355	2.646	FOS,HIF1A,IL18,IL1A,IL1B,IL1RN,TNF
																							Ephrin Receptor Signaling	3.58	0.0335	2.236	AKT1,ARPC2,CFL2,CREB5,ITGA4,PDGFB										Tec Kinase Signaling	3.26	0.0366	2.236	FAS,FOS,ITGA2,ITGA5,RHOV,TNF
																							Dendritic Cell Maturation	3.56	0.0331	2.449	AKT1,CREB5,IKBKG,MAPK8,PLCG1,TLR9										Angiopoietin Signaling	2.92	0.0533	-2	IKBKE,NFKBIA,NFKBID,TNIP1
																							Melatonin Signaling	3.35	0.0556	2	MAP2K3,MAP2K6,MAP2K7,PLCG1										ILK Signaling	2.91	0.0314	2	FOS,HIF1A,MMP9,NOS2,RHOV,TNF
																							Adrenomedullin signaling pathway	3.35	0.0303	2.449	AKT1,MAP2K3,MAP2K6,MAP2K7,MAPK8,PLCG1										Leukocyte Extravasation Signaling	2.84	0.0303	2.449	ITGA2,ITGA5,ITGAM,MMP13,MMP7,MMP9
																							PI3K Signaling in B Lymphocytes	3.21	0.0362	2.236	AKT1,IKBKG,MALT1,PDPK1,PLCG1										PI3K Signaling in B Lymphocytes	2.77	0.0362	2.236	FOS,IKBKE,NFKBIA,NFKBID,PIK3AP1
																							Role of NFAT in Cardiac Hypertrophy	3.17	0.028	2.449	AKT1,MAP2K3,MAP2K6,MAP2K7,MAPK8,PLCG1										PKCθ Signaling in T Lymphocytes	2.56	0.0323	2.236	FOS,IKBKE,MAP3K8,NFKBIA,NFKBID
																							LPS-stimulated MAPK Signaling	3.12	0.0482	2	IKBKG,MAP2K3,MAP2K6,MAPK8										T Cell Exhaustion Signaling Pathway	2.33	0.0286	2	BATF,CTLA4,FOS,IL10,IL6
																							NF-κB Activation by Viruses	3.12	0.0482	2	AKT1,IKBKG,ITGA4,ITGA6										B Cell Receptor Signaling	2.23	0.027	2.236	IKBKE,MAP3K8,NFKBIA,NFKBID,PIK3AP1
																							Cdc42 Signaling	3.03	0.0329	2.236	ARPC2,CFL2,ITGA4,ITK,MAPK8										Endothelin-1 Signaling	2.22	0.0269	2.236	CASP4,EDN1,FOS,HMOX1,NOS2
																							Acute Myeloid Leukemia Signaling	2.99	0.0444	2	AKT1,MAP2K3,MAP2K6,MAP2K7										Integrin Signaling	1.97	0.0234	2.236	ITGA2,ITGA5,ITGAM,RHOV,TLN1
																							Signaling by Rho Family GTPases	2.89	0.0248	2.236	ARPC2,CFL2,ITGA4,MAP2K7,MAPK8,RHOH										Type II Diabetes Mellitus Signaling	1.93	0.0282	2	IKBKE,NFKBIA,NFKBID,TNF
																							Opioid Signaling Pathway	2.84	0.0242	2.236	AKT1,CREB5,FOSB,MAP2K3,MAP2K6,MAP2K7										Signaling by Rho Family GTPases	1.19	0.0165	2	FOS,ITGA2,ITGA5,RHOV
																							Colorectal Cancer Metastasis Signaling	2.8	0.0237	2.449	AKT1,JAK1,MAPK8,MMP13,RHOH,TLR9
																							PD-1, PD-L1 cancer immunotherapy pathway	2.74	0.0381	-2	AKT1,CSNK2A1,JAK1,PLCG1
																							Sphingosine-1-phosphate Signaling	2.57	0.0342	2	AKT1,PDGFB,PLCG1,RHOH
																							Cardiac Hypertrophy Signaling (Enhanced)	2.56	0.0165	2.828	AKT1,IKBKG,ITGA4,MAP2K3,MAP2K6,MAP2K7,MAPK8,PLCG1
																							Cholecystokinin/Gastrin-mediated Signaling	2.56	0.0339	2	MAP2K3,MAP2K6,MAPK8,RHOH
																							IL-8 Signaling	2.52	0.0253	2.236	AKT1,HBEGF,IKBKG,MAPK8,RHOH
																							G Beta Gamma Signaling	2.5	0.0328	2	AKT1,HBEGF,PDPK1,PLCG1
																							p70S6K Signaling	2.4	0.0308	2	AKT1,JAK1,PDPK1,PLCG1
																							Gα12/13 Signaling	2.39	0.0305	2	AKT1,IKBKG,MAP2K7,MAPK8
																							PKCθ Signaling in T Lymphocytes	2.15	0.026	2	IKBKG,MALT1,MAPK8,PLCG1
																							Gαq Signaling	2.12	0.0255	2	AKT1,IKBKG,PLCG1,RHOH
																							Phospholipase C Signaling	2.07	0.0197	2.236	CREB5,ITGA4,ITK,PLCG1,RHOH
																							Wnt/β-catenin Signaling	1.97	0.0231	2	AKT1,CD44,CSNK2A1,GJA1
																							Role of NFAT in Regulation of the Immune Response	1.91	0.0222	2	AKT1,IKBKG,ITK,PLCG1
																							ERK/MAPK Signaling	1.81	0.0207	2	CREB5,ELF2,ITGA4,PLCG1
																							Thrombin Signaling	1.71	0.0193	2	AKT1,PDPK1,PLCG1,RHOH
																							Synaptogenesis Signaling Pathway	1.17	0.0129	2	AKT1,ARPC2,CREB5,PLCG1
[truncated: 27 more columns]
