# Supplementary material for: Approaching Inflammation Paradoxes—Proinflammatory Cytokine Blockages Induce Inflammatory Regulators
Source: Front Immunol. 2020 Oct 19;11:554301. doi: 10.3389/fimmu.2020.554301 (PMC7604447; doi:10.3389/fimmu.2020.554301)
Supplement: Supplementary Table S11 — The expression changes of ROS regulators in deficiencies of proinflammatory cytokines and regulators. (p<0.05, ∣Log2FC∣>1) [file Table_11.xlsx]

## Sheet: Sheet1
GSE NO.	Method	ROS regulator						GSE NO.	Method	ROS regulator						GSE NO.	Method	ROS regulator						GSE NO.	Method	ROS regulator						GSE NO.	Method	ROS regulator						GSE NO.	Method	ROS regulator						GSE NO.	Method
		up (4)			down (4)					up (4)			down (13)					up (7)			down (14)					up (10)			down (11)					up (0)			down (2)					up (3)			down (0)
		gene symbol	P.value	logFC	gene symbol	P.value	logFC			gene symbol	P.value	logFC	gene symbol	P.value	logFC			gene symbol	P.value	logFC	gene symbol	P.value	logFC			gene symbol	P.value	logFC	gene symbol	P.value	logFC			gene symbol	P.value	logFC	gene symbol	P.value	logFC			gene symbol	P.value	logFC	gene symbol	P.value	logFC
GSE43145	Tnf KO	Bst1	0.00017106	2.38639	Ncf1	0.00011707	-3.75225	GSE33253	Tnfr1,2 KO	Cyp1b1	0.024455	2.3	Acod1	0.0308128	-3.5	GSE9892	Ifng KO	Ace2	0.0204439	1.88278	Acod1	0.00030803	-6.42896	GSE39592	Ifngr1 KO	Cd177	0.0419005	2.47705	Acod1	0.0450199	-3.03845	GSE15750	Traf6 KO	NA	NA	NA	Coq7	0.0291	-1.72	GSE73875	Irak1 KO	Cybb	7.7e-05	1.52464	NA	NA	NA	GSE63761	Il6 KO
		Cryab	0.00587453	3.22646	Noxo1	0.0170789	-1.3242			Nfe2l2	0.0162975	1.3	Cd36	0.0014524	-2.79			Bmp7	0.00165377	3.71452	Apoa4	0.00187724	-1.49064			Cdkn1a	0.0089259	1.53826	Bco2	0.0006115	-3.31048						Syk	0.043	-2.08			Fpr2	0.00465	1.33223
		Foxm1	0.0166944	1.88368	Sod1	0.0463611	-1.27294			Sirt5	0.0293351	3.24	Cps1	0.037372	-1.84			Egfr	0.00820594	1.82226	Bnip3	0.0196398	-1.65982			Cps1	0.0275934	3.43102	Bmp7	0.0006627	-4.4545											Tyrobp	4.19e-05	2.46906
		Tnf	0.0064016	2.66089	Tlr2	0.0286968	-1.12027			Tgfbr2	0.0056327	2	Crp	0.0310553	-1.59			Fbln5	0.0133966	2.26153	Bst1	0.0377065	-1.0459			Cyp1b1	0.0482341	3.21288	Bst1	0.0024808	-3.33698
													Cybb	0.0247048	-1.52			Mapt	0.0110861	1.57673	Cybb	0.0386835	-1.60088			Mapt	0.013434	1.7794	Cryab	0.021056	-1.95802
													Ddit4	0.0020923	-1.05			Noxo1	0.00183368	2.25565	Fpr2	0.00190303	-1.92317			Mt3	0.0446372	1.4752	Foxm1	0.0011206	-3.25502
													Edn1	0.0009144	-4.45			Sod1	0.00129987	3.2485	Hk2	0.00135539	-2.09022			Pdgfb	0.0046465	1.81937	Fpr2	0.0454464	-1.36429
													Fpr2	0.0002708	-2.35						Nos2	0.0125221	-4.04773			Pla2r1	0.0268873	2.5386	Gls2	0.018614	-1.05701
													Mmp3	0.0029682	-1.02						P2rx7	0.0283949	-1.5264			Sesn2	0.0206521	1.3179	Ncf1	0.0157192	-1.23391
													Ncf1	0.0171777	-1.3						Sftpd	0.00650157	-1.66977			Sod1	0.0044117	1.40671	P2rx7	0.0105952	-2.21448
													Pdgfb	0.0181145	-3.37						Sod3	0.0314447	-1.25915						Sirt5	0.0051691	-1.4062
													Sesn1	0.0145896	-1.08						Tfap2a	0.0289259	-1.6483
													Tnf	0.0018684	-1.11						Xdh	0.00220547	-1.78645
																					Zc3h12a	0.0125528	-1.2031
[truncated: 94 more columns]
